# Supplementary material for: Affinity depletion versus relative protein enrichment: a side-by-side comparison of two major strategies for increasing human cerebrospinal fluid proteome coverage
Source: Clin Proteomics. 2019 Feb 26;16:9. doi: 10.1186/s12014-019-9229-1 (PMC6390343; doi:10.1186/s12014-019-9229-1)
Supplement: Supplementary file 1 — Additional file 1. A list of all identified proteins including crude CSF, depleted CSF and the waste fractions. [file 12014_2019_9229_MOESM1_ESM.xlsx]

## Sheet: Crude CSF
Protein IDs	Protein names	Sequence coverage [%]	Molecular weight [kDa]	pI	GRAVY score
LV861_HUMAN	Immunoglobulin lambda variable 8-61	7.4	12.814	4.53	0.0581967
LV743_HUMAN	Immunoglobulin lambda variable 7-43 (Ig lambda chain V region 4A)	13.7	12.451	6.75	-0.057265
LV218_HUMAN	Immunoglobulin lambda variable 2-18	24.6	12.412	4.66	-0.213559
LV310_HUMAN	Immunoglobulin lambda variable 3-10	27.8	12.441	4.87	-0.306087
LV39_HUMAN	Immunoglobulin lambda variable 3-9	13.9	12.332	6.91	-0.213913
KV127_HUMAN	Immunoglobulin kappa variable 1-27	53.8	12.711	8.66	-0.1
KVD15_HUMAN	Immunoglobulin kappa variable 3D-15	26.1	12.534	8.09	0.0104348
KVD40_HUMAN	Immunoglobulin kappa variable 2D-40 (Ig kappa chain V-II region Cum)	22.3	13.31	4.29	-0.121488
HV145_HUMAN	Immunoglobulin heavy variable 1-45	9.4	13.508	9.43	-0.351282
HV349_HUMAN	Immunoglobulin heavy variable 3-49	16.8	13.056	9.01	-0.010084
LV136_HUMAN	Immunoglobulin lambda variable 1-36	13.7	12.478	4.38	-0.191453
HV601_HUMAN	Immunoglobulin heavy variable 6-1	13.2	13.481	9.3	-0.157025
HV315_HUMAN	Immunoglobulin heavy variable 3-15	20.2	12.926	9.01	-0.0957983
HV226_HUMAN	Immunoglobulin heavy variable 2-26	17.6	13.182	9.04	0.0193277
HV353_HUMAN	Immunoglobulin heavy variable 3-53 (Ig heavy chain V-III region BUT)	19	12.769	8.67	0.0172414
KV113_HUMAN	Immunoglobulin kappa variable 1-13	13.7	12.569	6.29	-0.00769231
HV103_HUMAN	Immunoglobulin heavy variable 1-3	22.2	13.008	9.6	-0.309402
HV118_HUMAN	Immunoglobulin heavy variable 1-18	23.9	12.82	9.23	-0.211966
HV124_HUMAN	Immunoglobulin heavy variable 1-24	17.1	12.824	4.84	-0.217949
HV428_HUMAN	Immunoglobulin heavy variable 4-28	7.7	13.124	8.96	-0.00512821
HV551_HUMAN	Immunoglobulin heavy variable 5-51	47	12.674	8.6	0.0290598
HV459_HUMAN	Immunoglobulin heavy variable 4-59 (Ig heavy chain V-II region NEWM)	21.6	12.936	8.96	-0.0172414
KV224_HUMAN	Immunoglobulin kappa variable 2-24	27.5	13.079	8.01	-0.0258333
KV106_HUMAN	Immunoglobulin kappa variable 1-6	23.9	12.697	8.01	-0.0931624
HV64D_HUMAN	Immunoglobulin heavy variable 3-64D	18.8	12.822	8.66	0.0247863
IGLC7_HUMAN	Immunoglobulin lambda constant 7 (Ig lambda-7 chain C region)	46.2	11.253	8.5	-0.457547
VTM2B_HUMAN	V-set and transmembrane domain-containing protein 2B	20	30.297	8.04	-0.273684
IGLL5_HUMAN	Immunoglobulin lambda-like polypeptide 5 (G lambda-1) (Germline immunoglobulin lambda 1)	29	23.063	9.03	-0.403738
IFM3_HUMAN	Interferon-induced transmembrane protein 3 (Dispanin subfamily A member 2b) (DSPA2b) (Interferon-inducible protein 1-8U)	17.3	14.632	6.49	0.381203
QSOX1_HUMAN	Sulfhydryl oxidase 1 (hQSOX) (EC 1,8,3,2) (Quiescin Q6)	9	82.577	9.05	-0.191432
GFRA2_HUMAN	GDNF family receptor alpha-2 (GDNF receptor alpha-2) (GDNFR-alpha-2) (GFR-alpha-2) (GDNF receptor beta) (GDNFR-beta) (Neurturin receptor alpha) (NRTNR-alpha) (NTNR-alpha) (RET ligand 2) (TGF-beta-related neurotrophic factor receptor 2)	5	51.543	7.62	-0.355388
AGRIN_HUMAN	Agrin [Cleaved into: Agrin N-terminal 110 kDa subunit; Agrin C-terminal 110 kDa subunit; Agrin C-terminal 90 kDa fragment (C90); Agrin C-terminal 22 kDa fragment (C22)]	0.6	217.23	5.93	-0.258414
NCHL1_HUMAN	Neural cell adhesion molecule L1-like protein (Close homolog of L1) [Cleaved into: Processed neural cell adhesion molecule L1-like protein]	32.9	135.07	5.45	-0.475745
RNT2_HUMAN	Ribonuclease T2 (EC 3,1,27,-) (Ribonuclease 6)	16	29.48	6.2	-0.582422
ISLR_HUMAN	Immunoglobulin superfamily containing leucine-rich repeat protein	12.1	45.997	4.99	0.025
NCAN_HUMAN	Neurocan core protein (Chondroitin sulfate proteoglycan 3)	8.6	143.09	5.22	-0.537245
TPP1_HUMAN	Tripeptidyl-peptidase 1 (TPP-1) (EC 3,4,14,9) (Cell growth-inhibiting gene 1 protein) (Lysosomal pepstatin-insensitive protease) (LPIC) (Tripeptidyl aminopeptidase) (Tripeptidyl-peptidase I) (TPP-I)	14.2	61.247	5.74	-0.179396
VGF_HUMAN	Neurosecretory protein VGF [Cleaved into: Neuroendocrine regulatory peptide-1 (NERP-1); Neuroendocrine regulatory peptide-2 (NERP-2); Antimicrobial peptide VGF[554-577]]	29.1	67.257	4.72	-0.985203
NCAM2_HUMAN	Neural cell adhesion molecule 2 (N-CAM-2) (NCAM-2)	22.3	93.045	5.44	-0.411828
SPIT2_HUMAN	Kunitz-type protease inhibitor 2 (Hepatocyte growth factor activator inhibitor type 2) (HAI-2) (Placental bikunin)	8.7	28.228	8.26	-0.246032
TGON2_HUMAN	Trans-Golgi network integral membrane protein 2 (TGN38 homolog) (TGN46) (TGN48) (Trans-Golgi network protein TGN51)	11	51.112	5.46	-1.0858
B4GA1_HUMAN	Beta-1,4-glucuronyltransferase 1 (EC 2,4,1,-) (I-beta-1,3-N-acetylglucosaminyltransferase) (iGnT) (N-acetyllactosaminide beta-1,3-N-acetylglucosaminyltransferase) (Poly-N-acetyllactosamine extension enzyme) (UDP-GlcNAc:betaGal beta-1,3-N-acetylglucosaminyltransferase 1)	56.4	47.119	6.77	-0.224337
SUSD5_HUMAN	Sushi domain-containing protein 5	5.9	68.02	4.66	-0.401272
ETBR2_HUMAN	Prosaposin receptor GPR37L1 (Endothelin B receptor-like protein 2) (ETBR-LP-2) (G-protein coupled receptor 37-like 1)	3.1	52.77	6.71	0.22183
CUTA_HUMAN	Protein CutA (Acetylcholinesterase-associated protein) (Brain acetylcholinesterase putative membrane anchor)	40.8	19.116	5.15	0.377095
DTNB_HUMAN	Dystrobrevin beta (DTN-B) (Beta-dystrobrevin)	1.4	71.355	8.11	-0.555502
ICOSL_HUMAN	ICOS ligand (B7 homolog 2) (B7-H2) (B7-like protein Gl50) (B7-related protein 1) (B7RP-1) (CD antigen CD275)	12.6	33.348	4.95	-0.0155629
SEM7A_HUMAN	Semaphorin-7A (CDw108) (JMH blood group antigen) (John-Milton-Hargen human blood group Ag) (Semaphorin-K1) (Sema K1) (Semaphorin-L) (Sema L) (CD antigen CD108)	24.9	74.823	6.58	-0.460811
TNR21_HUMAN	Tumor necrosis factor receptor superfamily member 21 (Death receptor 6) (CD antigen CD358)	2.7	71.844	7.57	-0.396947
SCRG1_HUMAN	Scrapie-responsive protein 1 (Scrapie-responsive gene 1 protein) (ScRG-1)	48	11.081	5.79	0.261224
CRTAP_HUMAN	Cartilage-associated protein	5.7	46.561	5.28	-0.428678
ATRN_HUMAN	Attractin (DPPT-L) (Mahogany homolog)	7.7	158.54	6.73	-0.278446
ECM2_HUMAN	Extracellular matrix protein 2 (Matrix glycoprotein SC1/ECM2)	7.9	79.788	5.3	-0.6
NFASC_HUMAN	Neurofascin	6.8	150.02	6.15	-0.527617
AGRL1_HUMAN	Adhesion G protein-coupled receptor L1 (Calcium-independent alpha-latrotoxin receptor 1) (CIRL-1) (Latrophilin-1) (Lectomedin-2)	2.6	162.71	6.13	-0.229104
ENDD1_HUMAN	Endonuclease domain-containing 1 protein (EC 3,1,30,-)	31.8	55.016	5.54	0.1358
GLSK_HUMAN	Glutaminase kidney isoform, mitochondrial (GLS) (EC 3,5,1,2) (K-glutaminase) (L-glutamine amidohydrolase)	1.6	73.46	7.01	-0.256801
CSTN1_HUMAN	Calsyntenin-1 (Alcadein-alpha) (Alc-alpha) (Alzheimer-related cadherin-like protein) (Non-classical cadherin XB31alpha) [Cleaved into: Soluble Alc-alpha (SAlc-alpha); CTF1-alpha (C-terminal fragment 1-alpha)]	37.5	109.79	4.77	-0.451988
APOM_HUMAN	Apolipoprotein M (Apo-M) (ApoM) (Protein G3a)	8.5	21.253	5.66	-0.258511
NPTXR_HUMAN	Neuronal pentraxin receptor	19.6	52.846	5.82	-0.091
CXL14_HUMAN	C-X-C motif chemokine 14 (Chemokine BRAK) (MIP-2G) (Small-inducible cytokine B14)	12.6	13.077	9.9	-0.54955
GSHR_HUMAN	Glutathione reductase, mitochondrial (GR) (GRase) (EC 1,8,1,7)	2.5	56.256	7.61	-0.048659
SODC_HUMAN	Superoxide dismutase [Cu-Zn] (EC 1,15,1,1) (Superoxide dismutase 1) (hSod1)	44.8	15.936	5.7	-0.343506
CERU_HUMAN	Ceruloplasmin (EC 1,16,3,1) (Ferroxidase)	59.2	122.2	5.41	-0.535962
PGK1_HUMAN	Phosphoglycerate kinase 1 (EC 2,7,2,3) (Cell migration-inducing gene 10 protein) (Primer recognition protein 2) (PRP 2)	4.3	44.614	8.3	-0.0779376
THRB_HUMAN	Prothrombin (EC 3,4,21,5) (Coagulation factor II) [Cleaved into: Activation peptide fragment 1; Activation peptide fragment 2; Thrombin light chain; Thrombin heavy chain]	52.1	70.036	5.23	-0.539228
C1R_HUMAN	Complement C1r subcomponent (EC 3,4,21,41) (Complement component 1 subcomponent r) [Cleaved into: Complement C1r subcomponent heavy chain; Complement C1r subcomponent light chain]	40.9	80.118	5.76	-0.509929
HPT_HUMAN	Haptoglobin (Zonulin) [Cleaved into: Haptoglobin alpha chain; Haptoglobin beta chain]	61.3	45.205	6.13	-0.421182
HPTR_HUMAN	Haptoglobin-related protein	40.5	39.029	6.63	-0.306897
FA10_HUMAN	Coagulation factor X (EC 3,4,21,6) (Stuart factor) (Stuart-Prower factor) [Cleaved into: Factor X light chain; Factor X heavy chain; Activated factor Xa heavy chain]	8.4	54.731	5.38	-0.579713
CFAD_HUMAN	Complement factor D (EC 3,4,21,46) (Adipsin) (C3 convertase activator) (Properdin factor D)	42.3	27.033	6.85	-0.0992095
PLMN_HUMAN	Plasminogen (EC 3,4,21,7) [Cleaved into: Plasmin heavy chain A; Activation peptide; Angiostatin; Plasmin heavy chain A, short form; Plasmin light chain B]	54.8	90.568	7.08	-0.687531
FA12_HUMAN	Coagulation factor XII (EC 3,4,21,38) (Hageman factor) (HAF) [Cleaved into: Coagulation factor XIIa heavy chain; Beta-factor XIIa part 1; Coagulation factor XIIa light chain (Beta-factor XIIa part 2)]	26.3	67.791	9	-0.411057
CFAB_HUMAN	Complement factor B (EC 3,4,21,47) (C3/C5 convertase) (Glycine-rich beta glycoprotein) (GBG) (PBF2) (Properdin factor B) [Cleaved into: Complement factor B Ba fragment; Complement factor B Bb fragment]	45.2	85.532	6.66	-0.501047
CAH1_HUMAN	Carbonic anhydrase 1 (EC 4,2,1,1) (Carbonate dehydratase I) (Carbonic anhydrase B) (CAB) (Carbonic anhydrase I) (CA-I)	22.6	28.87	6.63	-0.536398
ANT3_HUMAN	Antithrombin-III (ATIII) (Serpin C1)	48.7	52.602	5.95	-0.278233
A1AT_HUMAN	Alpha-1-antitrypsin (Alpha-1 protease inhibitor) (Alpha-1-antiproteinase) (Serpin A1) [Cleaved into: Short peptide from AAT (SPAAT)]	68.7	46.736	5.37	-0.183254
AACT_HUMAN	Alpha-1-antichymotrypsin (ACT) (Cell growth-inhibiting gene 24/25 protein) (Serpin A3) [Cleaved into: Alpha-1-antichymotrypsin His-Pro-less]	47.3	47.65	5.32	-0.0652482
ANGT_HUMAN	Angiotensinogen (Serpin A8) [Cleaved into: Angiotensin-1 (Angiotensin 1-10) (Angiotensin I) (Ang I); Angiotensin-2 (Angiotensin 1-8) (Angiotensin II) (Ang II); Angiotensin-3 (Angiotensin 2-8) (Angiotensin III) (Ang III) (Des-Asp[1]-angiotensin II); Angiotensin-4 (Angiotensin 3-8) (Angiotensin IV) (Ang IV); Angiotensin 1-9; Angiotensin 1-7; Angiotensin 1-5; Angiotensin 1-4]	46.4	53.154	5.6	0.0645361
A2MG_HUMAN	Alpha-2-macroglobulin (Alpha-2-M) (C3 and PZP-like alpha-2-macroglobulin domain-containing protein 5)	54.5	163.29	5.98	-0.195047
CO3_HUMAN	Complement C3 (C3 and PZP-like alpha-2-macroglobulin domain-containing protein 1) [Cleaved into: Complement C3 beta chain; C3-beta-c (C3bc); Complement C3 alpha chain; C3a anaphylatoxin; Acylation stimulating protein (ASP) (C3adesArg); Complement C3b alpha' chain; Complement C3c alpha' chain fragment 1; Complement C3dg fragment; Complement C3g fragment; Complement C3d fragment; Complement C3f fra…	65.7	187.15	6	-0.320265
CO5_HUMAN	Complement C5 (C3 and PZP-like alpha-2-macroglobulin domain-containing protein 4) [Cleaved into: Complement C5 beta chain; Complement C5 alpha chain; C5a anaphylatoxin; Complement C5 alpha' chain]	25.9	188.3	5.01	-0.176372
TIMP1_HUMAN	Metalloproteinase inhibitor 1 (Erythroid-potentiating activity) (EPA) (Fibroblast collagenase inhibitor) (Collagenase inhibitor) (Tissue inhibitor of metalloproteinases 1) (TIMP-1)	57.5	23.171	8.47	-0.0198068
CYTC_HUMAN	Cystatin-C (Cystatin-3) (Gamma-trace) (Neuroendocrine basic polypeptide) (Post-gamma-globulin)	56.8	15.799	8.75	-0.111644
KNG1_HUMAN	Kininogen-1 (Alpha-2-thiol proteinase inhibitor) (Fitzgerald factor) (High molecular weight kininogen) (HMWK) (Williams-Fitzgerald-Flaujeac factor) [Cleaved into: Kininogen-1 heavy chain; T-kinin (Ile-Ser-Bradykinin); Bradykinin (Kallidin I); Lysyl-bradykinin (Kallidin II); Kininogen-1 light chain; Low molecular weight growth-promoting factor]	31.2	71.957	6.23	-0.757298
IGF2_HUMAN	Insulin-like growth factor II (IGF-II) (Somatomedin-A) (T3M-11-derived growth factor) [Cleaved into: Insulin-like growth factor II; Insulin-like growth factor II Ala-25 Del; Preptin]	18.3	20.14	6.41	-0.275
IGJ_HUMAN	Immunoglobulin J chain (Joining chain of multimeric IgA and IgM)	23.3	18.098	4.59	-0.337736
KV133_HUMAN	Immunoglobulin kappa variable 1-33 (Ig kappa chain V-I region AU) (Ig kappa chain V-I region Ka)	13.7	12.848	4.27	-0.205983
KV117_HUMAN	Immunoglobulin kappa variable 1-17 (Ig kappa chain V-I region Gal) (Ig kappa chain V-I region WEA)	23.1	12.778	8.7	-0.211111
KV105_HUMAN	Immunoglobulin kappa variable 1-5 (Ig kappa chain V-I region CAR) (Ig kappa chain V-I region EU) (Ig kappa chain V-I region HK102) (Ig kappa chain V-I region Kue)	24.8	12.781	7.96	-0.121368
KV320_HUMAN	Immunoglobulin kappa variable 3-20 (Ig kappa chain V-III region B6) (Ig kappa chain V-III region GOL) (Ig kappa chain V-III region HAH) (Ig kappa chain V-III region HIC) (Ig kappa chain V-III region IARC/BL41) (Ig kappa chain V-III region NG9) (Ig kappa chain V-III region SIE) (Ig kappa chain V-III region Ti) (Ig kappa chain V-III region WOL)	40.5	12.557	6.42	-0.130172
KV315_HUMAN	Immunoglobulin kappa variable 3-15 (Ig kappa chain V-III region CLL) (Ig kappa chain V-III region POM)	26.1	12.496	8.09	-0.0808696
LV147_HUMAN	Immunoglobulin lambda variable 1-47 (Ig lambda chain V-I region HA) (Ig lambda chain V-I region WAH)	24.8	12.283	4.99	-0.212821
LV319_HUMAN	Immunoglobulin lambda variable 3-19 (Ig lambda chain V-III region SH)	8	12.042	4.76	-0.221429
LV657_HUMAN	Immunoglobulin lambda variable 6-57 (Ig lambda chain V-VI region AR) (Ig lambda chain V-VI region EB4) (Ig lambda chain V-VI region NIG-48) (Ig lambda chain V-VI region SUT) (Ig lambda chain V-VI region WLT)	17.1	12.566	4.41	-0.388889
HV146_HUMAN	Immunoglobulin heavy variable 1-46 (Ig heavy chain V-I region DOT) (Ig heavy chain V-I region HG3) (Ig heavy chain V-I region Mot)	22.2	12.933	9.23	-0.216239
HV335_HUMAN	Immunoglobulin heavy variable 3-30-5	18.8	12.947	9.23	-0.0478632
HV307_HUMAN	Immunoglobulin heavy variable 3-7 (Ig heavy chain V-III region GAL) (Ig heavy chain V-III region GAR) (Ig heavy chain V-III region JON)	26.5	12.943	8.65	-0.0512821
HV43D_HUMAN	Immunoglobulin heavy variable 3-43D	34.7	13.017	5.18	0.00762712
HV205_HUMAN	Immunoglobulin heavy variable 2-5 (Ig heavy chain V-II region HE) (Ig heavy chain V-II region MCE)	31.9	13.231	9.01	-0.0260504
IGKC_HUMAN	Immunoglobulin kappa constant (Ig kappa chain C region) (Ig kappa chain C region AG) (Ig kappa chain C region CUM) (Ig kappa chain C region EU) (Ig kappa chain C region OU) (Ig kappa chain C region ROY) (Ig kappa chain C region TI)	80.4	11.765	6.11	-0.537383
IGHG2_HUMAN	Immunoglobulin heavy constant gamma 2 (Ig gamma-2 chain C region) (Ig gamma-2 chain C region DOT) (Ig gamma-2 chain C region TIL) (Ig gamma-2 chain C region ZIE)	58.9	35.9	7.66	-0.418712
IGHG3_HUMAN	Immunoglobulin heavy constant gamma 3 (HDC) (Heavy chain disease protein) (Ig gamma-3 chain C region)	53.1	41.287	8.23	-0.511141
IGHG4_HUMAN	Immunoglobulin heavy constant gamma 4 (Ig gamma-4 chain C region)	43.7	35.94	7.18	-0.42263
IGHM_HUMAN	Immunoglobulin heavy constant mu (Ig mu chain C region) (Ig mu chain C region BOT) (Ig mu chain C region GAL) (Ig mu chain C region OU)	35.5	49.439	6.35	-0.318543
IGHA1_HUMAN	Immunoglobulin heavy constant alpha 1 (Ig alpha-1 chain C region) (Ig alpha-1 chain C region BUR) (Ig alpha-1 chain C region TRO)	51.8	37.654	6.08	-0.205666
IGHD_HUMAN	Immunoglobulin heavy constant delta (Ig delta chain C region) (Ig delta chain C region NIG-65) (Ig delta chain C region WAH)	12.5	42.352	8.38	-0.566146
HBD_HUMAN	Hemoglobin subunit delta (Delta-globin) (Hemoglobin delta chain)	86.4	16.055	7.97	-0.0455782
MYG_HUMAN	Myoglobin	18.8	17.184	7.29	-0.475974
CO1A1_HUMAN	Collagen alpha-1(I) chain (Alpha-1 type I collagen)	5.3	138.94	9.29	-0.787773
CO3A1_HUMAN	Collagen alpha-1(III) chain	4.1	138.56	9.36	-0.796862
K1C14_HUMAN	Keratin, type I cytoskeletal 14 (Cytokeratin-14) (CK-14) (Keratin-14) (K14)	35	51.561	5.09	-0.537076
APOA1_HUMAN	Apolipoprotein A-I (Apo-AI) (ApoA-I) (Apolipoprotein A1) [Cleaved into: Proapolipoprotein A-I (ProapoA-I); Truncated apolipoprotein A-I (Apolipoprotein A-I(1-242))]	64.4	30.777	5.45	-0.717228
APOE_HUMAN	Apolipoprotein E (Apo-E)	66.2	36.154	5.52	-0.595899
APOA2_HUMAN	Apolipoprotein A-II (Apo-AII) (ApoA-II) (Apolipoprotein A2) [Cleaved into: Proapolipoprotein A-II (ProapoA-II); Truncated apolipoprotein A-II (Apolipoprotein A-II(1-76))]	46	11.175	6.51	-0.084
APOC1_HUMAN	Apolipoprotein C-I (Apo-CI) (ApoC-I) (Apolipoprotein C1) [Cleaved into: Truncated apolipoprotein C-I]	24.1	9.3318	7.93	-0.119277
APOC2_HUMAN	Apolipoprotein C-II (Apo-CII) (ApoC-II) (Apolipoprotein C2) [Cleaved into: Proapolipoprotein C-II (ProapoC-II)]	19.8	11.284	4.58	-0.169307
APOC3_HUMAN	Apolipoprotein C-III (Apo-CIII) (ApoC-III) (Apolipoprotein C3)	27.3	10.852	4.72	-0.0858586
FIBA_HUMAN	Fibrinogen alpha chain [Cleaved into: Fibrinopeptide A; Fibrinogen alpha chain]	33.8	94.972	3.92	-0.821709
FIBB_HUMAN	Fibrinogen beta chain [Cleaved into: Fibrinopeptide B; Fibrinogen beta chain]	60.7	55.928	4.14	-0.758452
FIBG_HUMAN	Fibrinogen gamma chain	51.9	51.511	5.24	-0.5883
SAMP_HUMAN	Serum amyloid P-component (SAP) (9,5S alpha-1-glycoprotein) [Cleaved into: Serum amyloid P-component(1-203)]	10.3	25.387	6.12	-0.0784753
C1QA_HUMAN	Complement C1q subcomponent subunit A	13.5	26.016	9.34	-0.380816
C1QB_HUMAN	Complement C1q subcomponent subunit B	20.6	26.721	8.85	-0.256917
C1QC_HUMAN	Complement C1q subcomponent subunit C	25.3	25.773	8.33	-0.186122
CO9_HUMAN	Complement component C9 [Cleaved into: Complement component C9a; Complement component C9b]	30.9	63.173	5.42	-0.450447
APOH_HUMAN	Beta-2-glycoprotein 1 (APC inhibitor) (Activated protein C-binding protein) (Anticardiolipin cofactor) (Apolipoprotein H) (Apo-H) (Beta-2-glycoprotein I) (B2GPI) (Beta(2)GPI)	46.7	38.298	8.37	-0.273623
A2GL_HUMAN	Leucine-rich alpha-2-glycoprotein (LRG)	43.8	38.177	5.66	-0.143804
FINC_HUMAN	Fibronectin (FN) (Cold-insoluble globulin) (CIG) [Cleaved into: Anastellin; Ugl-Y1; Ugl-Y2; Ugl-Y3]	42.2	262.62	5.39	-0.542582
RET4_HUMAN	Retinol-binding protein 4 (Plasma retinol-binding protein) (PRBP) (RBP) [Cleaved into: Plasma retinol-binding protein(1-182); Plasma retinol-binding protein(1-181); Plasma retinol-binding protein(1-179); Plasma retinol-binding protein(1-176)]	71.6	23.01	5.27	-0.433333
AMBP_HUMAN	Protein AMBP [Cleaved into: Alpha-1-microglobulin (Protein HC) (Alpha-1 microglycoprotein) (Complex-forming glycoprotein heterogeneous in charge); Inter-alpha-trypsin inhibitor light chain (ITI-LC) (Bikunin) (EDC1) (HI-30) (Uronic-acid-rich protein); Trypstatin]	40.9	38.999	6.13	-0.298864
A1AG1_HUMAN	Alpha-1-acid glycoprotein 1 (AGP 1) (Orosomucoid-1) (OMD 1)	40.8	23.511	5	-0.535821
FETUA_HUMAN	Alpha-2-HS-glycoprotein (Alpha-2-Z-globulin) (Ba-alpha-2-glycoprotein) (Fetuin-A) [Cleaved into: Alpha-2-HS-glycoprotein chain A; Alpha-2-HS-glycoprotein chain B]	40.6	39.324	4.53	-0.189646
TTHY_HUMAN	Transthyretin (ATTR) (Prealbumin) (TBPA)	69.4	15.887	5.31	-0.0285714
ALBU_HUMAN	Serum albumin	84.6	69.366	5.67	-0.353859
VTDB_HUMAN	Vitamin D-binding protein (DBP) (VDB) (Gc protein-derived macrophage activating factor) (Gc-MAF) (GcMAF) (Gc-globulin) (Group-specific component) (Gc) (Vitamin D-binding protein-macrophage activating factor) (DBP-maf)	76.6	52.963	5.22	-0.336287
TRFE_HUMAN	Serotransferrin (Transferrin) (Beta-1 metal-binding globulin) (Siderophilin)	67.9	77.063	6.7	-0.336246
HEMO_HUMAN	Hemopexin (Beta-1B-glycoprotein)	59.7	51.676	6.43	-0.434199
KLKB1_HUMAN	Plasma kallikrein (EC 3,4,21,34) (Fletcher factor) (Kininogenin) (Plasma prekallikrein) (PKK) [Cleaved into: Plasma kallikrein heavy chain; Plasma kallikrein light chain]	10.5	71.369	8.66	-0.263009
C4BPA_HUMAN	C4b-binding protein alpha chain (C4bp) (Proline-rich protein) (PRP)	9.5	67.033	6.24	-0.476717
VTNC_HUMAN	Vitronectin (VN) (S-protein) (Serum-spreading factor) (V75) [Cleaved into: Vitronectin V65 subunit; Vitronectin V10 subunit; Somatomedin-B]	44.1	54.305	5.47	-0.723431
PROC_HUMAN	Vitamin K-dependent protein C (EC 3,4,21,69) (Anticoagulant protein C) (Autoprothrombin IIA) (Blood coagulation factor XIV) [Cleaved into: Vitamin K-dependent protein C light chain; Vitamin K-dependent protein C heavy chain; Activation peptide]	4.3	52.071	5.6	-0.349458
ALDOA_HUMAN	Fructose-bisphosphate aldolase A (EC 4,1,2,13) (Lung cancer antigen NY-LU-1) (Muscle-type aldolase)	26.4	39.42	8.39	-0.262088
APOB_HUMAN	Apolipoprotein B-100 (Apo B-100) [Cleaved into: Apolipoprotein B-48 (Apo B-48)]	1.7	515.6	6.57	-0.296428
PRIO_HUMAN	Major prion protein (PrP) (ASCR) (PrP27-30) (PrP33-35C) (CD antigen CD230)	22.5	27.661	9.39	-0.567194
LCAT_HUMAN	Phosphatidylcholine-sterol acyltransferase (EC 2,3,1,43) (Lecithin-cholesterol acyltransferase) (Phospholipid-cholesterol acyltransferase)	13.9	49.577	5.71	-0.131591
HRG_HUMAN	Histidine-rich glycoprotein (Histidine-proline-rich glycoprotein) (HPRG)	36.4	59.578	7.03	-0.956762
THY1_HUMAN	Thy-1 membrane glycoprotein (CDw90) (Thy-1 antigen) (CD antigen CD90)	24.8	17.935	9.16	0.0453416
A1BG_HUMAN	Alpha-1B-glycoprotein (Alpha-1-B glycoprotein)	50.5	54.253	5.63	-0.216566
K2C1_HUMAN	Keratin, type II cytoskeletal 1 (67 kDa cytokeratin) (Cytokeratin-1) (CK-1) (Hair alpha protein) (Keratin-1) (K1) (Type-II keratin Kb1)	46	66.038	8.15	-0.625776
G3P_HUMAN	Glyceraldehyde-3-phosphate dehydrogenase (GAPDH) (EC 1,2,1,12) (Peptidyl-cysteine S-nitrosylase GAPDH) (EC 2,6,99,-)	26.3	36.053	8.58	-0.107761
KV116_HUMAN	Immunoglobulin kappa variable 1-16 (Ig kappa chain V-I region BAN)	13.7	12.618	7.96	-0.0410256
KV311_HUMAN	Immunoglobulin kappa variable 3-11 (Ig kappa chain V-III region VG)	33.9	12.575	6.42	-0.111304
H2A1J_HUMAN	Histone H2A type 1-J (Histone H2A/e)	27.3	13.936	10.88	-0.446094
SCG1_HUMAN	Secretogranin-1 (Chromogranin-B) (CgB) (Secretogranin I) (SgI) [Cleaved into: PE-11; GAWK peptide; CCB peptide]	33.4	78.275	5.02	-1.55643
A4_HUMAN	Amyloid-beta A4 protein (ABPP) (APPI) (APP) (Alzheimer disease amyloid protein) (Amyloid precursor protein) (Amyloid-beta precursor protein) (Cerebral vascular amyloid peptide) (CVAP) (PreA4) (Protease nexin-II) (PN-II) [Cleaved into: N-APP; Soluble APP-alpha (S-APP-alpha); Soluble APP-beta (S-APP-beta); C99 (Beta-secretase C-terminal fragment) (Beta-CTF); Amyloid-beta protein 42 (Abeta42) (Beta-…	32.5	86.942	4.72	-0.583896
APOD_HUMAN	Apolipoprotein D (Apo-D) (ApoD)	34.9	21.275	5.2	-0.0534392
IPSP_HUMAN	Plasma serine protease inhibitor (Acrosomal serine protease inhibitor) (Plasminogen activator inhibitor 3) (PAI-3) (PAI3) (Protein C inhibitor) (PCI) (Serpin A5)	7.9	45.674	9.17	-0.115271
IC1_HUMAN	Plasma protease C1 inhibitor (C1 Inh) (C1Inh) (C1 esterase inhibitor) (C1-inhibiting factor) (Serpin G1)	29.6	55.154	5.97	-0.125
CFAI_HUMAN	Complement factor I (EC 3,4,21,45) (C3B/C4B inactivator) [Cleaved into: Complement factor I heavy chain; Complement factor I light chain]	33.4	65.75	7.38	-0.320755
F13B_HUMAN	Coagulation factor XIII B chain (Fibrin-stabilizing factor B subunit) (Protein-glutamine gamma-glutamyltransferase B chain) (Transglutaminase B chain)	3.6	75.51	5.94	-0.551437
7B2_HUMAN	Neuroendocrine protein 7B2 (Pituitary polypeptide) (Secretogranin V) (Secretogranin-5) (Secretory granule endocrine protein I) [Cleaved into: N-terminal peptide; C-terminal peptide]	30.7	23.729	5.47	-0.700943
TETN_HUMAN	Tetranectin (TN) (C-type lectin domain family 3 member B) (Plasminogen kringle 4-binding protein)	46	22.537	5.8	-0.298515
THBG_HUMAN	Thyroxine-binding globulin (Serpin A7) (T4-binding globulin)	33	46.324	5.76	0.0151807
HEP2_HUMAN	Heparin cofactor 2 (Heparin cofactor II) (HC-II) (Protease inhibitor leuserpin-2) (HLS2) (Serpin D1)	39.9	57.07	6.26	-0.235671
KV401_HUMAN	Immunoglobulin kappa variable 4-1 (Ig kappa chain V-IV region B17) (Ig kappa chain V-IV region JI) (Ig kappa chain V-IV region Len) (Ig kappa chain V-IV region STH)	29.8	13.38	5.09	-0.142975
GELS_HUMAN	Gelsolin (AGEL) (Actin-depolymerizing factor) (ADF) (Brevin)	47.6	85.696	5.72	-0.414578
CO2_HUMAN	Complement C2 (EC 3,4,21,43) (C3/C5 convertase) [Cleaved into: Complement C2b fragment; Complement C2a fragment]	28.5	83.267	7.57	-0.298271
APOA4_HUMAN	Apolipoprotein A-IV (Apo-AIV) (ApoA-IV) (Apolipoprotein A4)	58.8	45.398	5.18	-0.795707
ENOA_HUMAN	Alpha-enolase (EC 4,2,1,11) (2-phospho-D-glycerate hydro-lyase) (C-myc promoter-binding protein) (Enolase 1) (MBP-1) (MPB-1) (Non-neural enolase) (NNE) (Phosphopyruvate hydratase) (Plasminogen-binding protein)	7.6	47.168	6.99	-0.221429
ACBP_HUMAN	Acyl-CoA-binding protein (ACBP) (Diazepam-binding inhibitor) (DBI) (Endozepine) (EP)	18.4	10.044	6.11	-0.897701
LDHB_HUMAN	L-lactate dehydrogenase B chain (LDH-B) (EC 1,1,1,27) (LDH heart subunit) (LDH-H) (Renal carcinoma antigen NY-REN-46)	35	36.638	5.72	0.055988
PROS_HUMAN	Vitamin K-dependent protein S	29.9	75.122	5.17	-0.29497
CSF1R_HUMAN	Macrophage colony-stimulating factor 1 receptor (CSF-1 receptor) (CSF-1-R) (CSF-1R) (M-CSF-R) (EC 2,7,10,1) (Proto-oncogene c-Fms) (CD antigen CD115)	10.1	107.98	5.91	-0.207716
CATD_HUMAN	Cathepsin D (EC 3,4,23,5) [Cleaved into: Cathepsin D light chain; Cathepsin D heavy chain]	41.5	44.552	5.6	0.0230583
CO8A_HUMAN	Complement component C8 alpha chain (Complement component 8 subunit alpha)	33.4	65.163	5.74	-0.516267
CO8B_HUMAN	Complement component C8 beta chain (Complement component 8 subunit beta)	36.4	67.046	7.85	-0.552623
CO8G_HUMAN	Complement component C8 gamma chain	44.1	22.277	8.52	-0.0589109
PGS2_HUMAN	Decorin (Bone proteoglycan II) (PG-S2) (PG40)	6.7	39.746	8.76	-0.246518
SAP_HUMAN	Prosaposin (Proactivator polypeptide) [Cleaved into: Saposin-A (Protein A); Saposin-B-Val; Saposin-B (Cerebroside sulfate activator) (CSAct) (Dispersin) (Sphingolipid activator protein 1) (SAP-1) (Sulfatide/GM1 activator); Saposin-C (A1 activator) (Co-beta-glucosidase) (Glucosylceramidase activator) (Sphingolipid activator protein 2) (SAP-2); Saposin-D (Component C) (Protein C)]	16.2	58.112	5.06	-0.0639313
HEXB_HUMAN	Beta-hexosaminidase subunit beta (EC 3,2,1,52) (Beta-N-acetylhexosaminidase subunit beta) (Hexosaminidase subunit B) (Cervical cancer proto-oncogene 7 protein) (HCC-7) (N-acetyl-beta-glucosaminidase subunit beta) [Cleaved into: Beta-hexosaminidase subunit beta chain B; Beta-hexosaminidase subunit beta chain A]	4.7	63.111	5.9	-0.17446
CATL1_HUMAN	Cathepsin L1 (EC 3,4,22,15) (Cathepsin L) (Major excreted protein) (MEP) [Cleaved into: Cathepsin L1 heavy chain; Cathepsin L1 light chain]	10.5	37.564	4.43	-0.573273
PSPB_HUMAN	Pulmonary surfactant-associated protein B (SP-B) (18 kDa pulmonary-surfactant protein) (6 kDa protein) (Pulmonary surfactant-associated proteolipid SPL(Phe))	2.6	42.117	9.44	0.0188976
RNAS1_HUMAN	Ribonuclease pancreatic (EC 3,1,27,5) (HP-RNase) (RIB-1) (RNase UpI-1) (Ribonuclease 1) (RNase 1) (Ribonuclease A) (RNase A)	55.1	17.644	8.98	-0.453846
CO1A2_HUMAN	Collagen alpha-2(I) chain (Alpha-2 type I collagen)	7.5	129.31	9.88	-0.648097
DAF_HUMAN	Complement decay-accelerating factor (CD antigen CD55)	10	41.4	7	-0.305774
CBG_HUMAN	Corticosteroid-binding globulin (CBG) (Serpin A6) (Transcortin)	33.6	45.14	5.64	0.112346
MCR_HUMAN	Mineralocorticoid receptor (MR) (Nuclear receptor subfamily 3 group C member 2)	1.8	107.07	7.22	-0.418801
MMP2_HUMAN	72 kDa type IV collagenase (EC 3,4,24,24) (72 kDa gelatinase) (Gelatinase A) (Matrix metalloproteinase-2) (MMP-2) (TBE-1) [Cleaved into: PEX]	36.5	73.881	5.02	-0.446364
SODE_HUMAN	Extracellular superoxide dismutase [Cu-Zn] (EC-SOD) (EC 1,15,1,1)	54.2	25.851	6.32	-0.370417
CD14_HUMAN	Monocyte differentiation antigen CD14 (Myeloid cell-specific leucine-rich glycoprotein) (CD antigen CD14) [Cleaved into: Monocyte differentiation antigen CD14, urinary form; Monocyte differentiation antigen CD14, membrane-bound form]	31.7	40.076	5.58	0.0826667
CFAH_HUMAN	Complement factor H (H factor 1)	56.4	139.09	6.12	-0.603006
FCG3A_HUMAN	Low affinity immunoglobulin gamma Fc region receptor III-A (CD16a antigen) (Fc-gamma RIII-alpha) (Fc-gamma RIII) (Fc-gamma RIIIa) (FcRIII) (FcRIIIa) (FcR-10) (IgG Fc receptor III-2) (CD antigen CD16a)	4.3	29.089	8.24	-0.282283
A2AP_HUMAN	Alpha-2-antiplasmin (Alpha-2-AP) (Alpha-2-plasmin inhibitor) (Alpha-2-PI) (Serpin F2)	29.7	54.565	5.87	-0.124033
K1C16_HUMAN	Keratin, type I cytoskeletal 16 (Cytokeratin-16) (CK-16) (Keratin-16) (K16)	41.6	51.267	4.98	-0.517336
GSTP1_HUMAN	Glutathione S-transferase P (EC 2,5,1,18) (GST class-pi) (GSTP1-1)	14.8	23.356	5.44	-0.121429
LEG1_HUMAN	Galectin-1 (Gal-1) (14 kDa laminin-binding protein) (HLBP14) (14 kDa lectin) (Beta-galactoside-binding lectin L-14-I) (Galaptin) (HBL) (HPL) (Lactose-binding lectin 1) (Lectin galactoside-binding soluble 1) (Putative MAPK-activating protein PM12) (S-Lac lectin 1)	13.3	14.716	5.3	-0.151111
SPRC_HUMAN	SPARC (Basement-membrane protein 40) (BM-40) (Osteonectin) (ON) (Secreted protein acidic and rich in cysteine)	51.8	34.632	4.66	-0.470957
CATH_HUMAN	Pro-cathepsin H [Cleaved into: Cathepsin H mini chain; Cathepsin H (EC 3,4,22,16); Cathepsin H heavy chain; Cathepsin H light chain]	7.8	37.393	4	-0.277612
C1S_HUMAN	Complement C1s subcomponent (EC 3,4,21,42) (C1 esterase) (Complement component 1 subcomponent s) [Cleaved into: Complement C1s subcomponent heavy chain; Complement C1s subcomponent light chain]	34.2	76.684	4.85	-0.37064
ALDOC_HUMAN	Fructose-bisphosphate aldolase C (EC 4,1,2,13) (Brain-type aldolase)	27.7	39.455	6.41	-0.240659
CO4A_HUMAN	Complement C4-A (Acidic complement C4) (C3 and PZP-like alpha-2-macroglobulin domain-containing protein 2) [Cleaved into: Complement C4 beta chain; Complement C4-A alpha chain; C4a anaphylatoxin; C4b-A; C4d-A; Complement C4 gamma chain]	53.2	192.78	8.69	-0.252408
CO4B_HUMAN	Complement C4-B (Basic complement C4) (C3 and PZP-like alpha-2-macroglobulin domain-containing protein 3) [Cleaved into: Complement C4 beta chain; Complement C4-B alpha chain; C4a anaphylatoxin; C4b-B; C4d-B; Complement C4 gamma chain]	51.8	192.75	8.69	-0.253383
IGLC3_HUMAN	Immunoglobulin lambda constant 3 (Ig lambda chain C region DOT) (Ig lambda chain C region NEWM) (Ig lambda-3 chain C regions)	50.9	11.265	6.91	-0.438679
RL40_HUMAN	Ubiquitin-60S ribosomal protein L40 (CEP52) (Ubiquitin A-52 residue ribosomal protein fusion product 1) [Cleaved into: Ubiquitin; 60S ribosomal protein L40 (Large ribosomal subunit protein eL40)]	19.5	14.728	6.56	-0.703125
SAA1_HUMAN	Serum amyloid A-1 protein (SAA) [Cleaved into: Amyloid protein A (Amyloid fibril protein AA); Serum amyloid protein A(2-104); Serum amyloid protein A(3-104); Serum amyloid protein A(2-103); Serum amyloid protein A(2-102); Serum amyloid protein A(4-101)]	27.9	13.532	5.89	-0.504918
SETLP_HUMAN	Protein SETSIP (SET pseudogene protein 18) (SET similar protein) (Similar to SET translocation protein)	4.3	34.882	4.19	-1.27682
IGA2_HUMAN	Immunoglobulin alpha-2 heavy chain (Immunoglobulin alpha-2 heavy chain BUT)	41.8	48.462	6.23	-0.235165
IGG1_HUMAN	Immunoglobulin gamma-1 heavy chain (Immunoglobulin gamma-1 heavy chain NIE)	44.8	48.986	8.94	-0.394209
IGK_HUMAN	Immunoglobulin kappa light chain (Immunoglobulin kappa light chain EU)	53.7	23.379	6.9	-0.454206
CALM3_HUMAN	Calmodulin-3	24.2	16.837	4.09	-0.653691
LYNX1_HUMAN	Ly-6/neurotoxin-like protein 1 (Endogenous prototoxin LYNX1) (Testicular tissue protein Li 112)	15.5	12.641	8.09	0.441379
OSTP_HUMAN	Osteopontin (Bone sialoprotein 1) (Nephropontin) (Secreted phosphoprotein 1) (SPP-1) (Urinary stone protein) (Uropontin)	44.9	35.422	4.35	-1.10032
PTPRF_HUMAN	Receptor-type tyrosine-protein phosphatase F (EC 3,1,3,48) (Leukocyte common antigen related) (LAR)	1.4	212.88	5.91	-0.36817
THIO_HUMAN	Thioredoxin (Trx) (ATL-derived factor) (ADF) (Surface-associated sulphydryl protein) (SASP)	12.4	11.737	4.82	-0.0961905
CO7_HUMAN	Complement component C7	53.3	93.517	6.09	-0.486477
CMGA_HUMAN	Chromogranin-A (CgA) (Pituitary secretory protein I) (SP-I) [Cleaved into: Vasostatin-1 (Vasostatin I); Vasostatin-2 (Vasostatin II); EA-92; ES-43; Pancreastatin; SS-18; WA-8; WE-14; LF-19; Catestatin (SL21); AL-11; GV-19; GR-44; ER-37; GE-25; Serpinin-RRG; Serpinin; p-Glu serpinin precursor]	37.6	50.688	4.57	-1.13195
CLUS_HUMAN	Clusterin (Aging-associated gene 4 protein) (Apolipoprotein J) (Apo-J) (Complement cytolysis inhibitor) (CLI) (Complement-associated protein SP-40,40) (Ku70-binding protein 1) (NA1/NA2) (Testosterone-repressed prostate message 2) (TRPM-2) [Cleaved into: Clusterin beta chain (ApoJalpha) (Complement cytolysis inhibitor a chain); Clusterin alpha chain (ApoJbeta) (Complement cytolysis inhibitor b cha…	29.8	52.494	5.89	-0.664588
BIP_HUMAN	Endoplasmic reticulum chaperone BiP (EC 3,6,4,10) (78 kDa glucose-regulated protein) (GRP-78) (Binding-immunoglobulin protein) (BiP) (Heat shock protein 70 family protein 5) (HSP70 family protein 5) (Heat shock protein family A member 5) (Immunoglobulin heavy chain-binding protein)	10.7	72.332	5.01	-0.486697
FGFR1_HUMAN	Fibroblast growth factor receptor 1 (FGFR-1) (EC 2,7,10,1) (Basic fibroblast growth factor receptor 1) (BFGFR) (bFGF-R-1) (Fms-like tyrosine kinase 2) (FLT-2) (N-sam) (Proto-oncogene c-Fgr) (CD antigen CD331)	4.6	91.867	5.77	-0.366545
CO6A1_HUMAN	Collagen alpha-1(VI) chain	19.1	108.53	5.2	-0.525195
FA5_HUMAN	Coagulation factor V (Activated protein C cofactor) (Proaccelerin, labile factor) [Cleaved into: Coagulation factor V heavy chain; Coagulation factor V light chain]	2.1	251.7	5.68	-0.598741
LAMP2_HUMAN	Lysosome-associated membrane glycoprotein 2 (LAMP-2) (Lysosome-associated membrane protein 2) (CD107 antigen-like family member B) (LGP-96) (CD antigen CD107b)	4.9	44.96	5.13	-0.0439024
SCG2_HUMAN	Secretogranin-2 (Chromogranin-C) (Secretogranin II) (SgII) [Cleaved into: Secretoneurin (SN); Manserin]	10.4	70.94	4.66	-1.03241
NCAM1_HUMAN	Neural cell adhesion molecule 1 (N-CAM-1) (NCAM-1) (CD antigen CD56)	27	94.573	4.79	-0.410606
CSPG2_HUMAN	Versican core protein (Chondroitin sulfate proteoglycan core protein 2) (Chondroitin sulfate proteoglycan 2) (Glial hyaluronate-binding protein) (GHAP) (Large fibroblast proteoglycan) (PG-M)	1.7	372.82	4.42	-0.516225
EF2_HUMAN	Elongation factor 2 (EF-2)	1.5	95.337	6.42	-0.209441
K1C10_HUMAN	Keratin, type I cytoskeletal 10 (Cytokeratin-10) (CK-10) (Keratin-10) (K10)	52.4	58.826	5.13	-0.62363
K2C5_HUMAN	Keratin, type II cytoskeletal 5 (58 kDa cytokeratin) (Cytokeratin-5) (CK-5) (Keratin-5) (K5) (Type-II keratin Kb5)	13.2	62.378	7.58	-0.427966
CO6_HUMAN	Complement component C6	14.6	104.79	6.17	-0.594218
CD59_HUMAN	CD59 glycoprotein (1F5 antigen) (20 kDa homologous restriction factor) (HRF-20) (HRF20) (MAC-inhibitory protein) (MAC-IP) (MEM43 antigen) (Membrane attack complex inhibition factor) (MACIF) (Membrane inhibitor of reactive lysis) (MIRL) (Protectin) (CD antigen CD59)	25	14.177	5.18	0.0664062
LYAM1_HUMAN	L-selectin (CD62 antigen-like family member L) (Leukocyte adhesion molecule 1) (LAM-1) (Leukocyte surface antigen Leu-8) (Leukocyte-endothelial cell adhesion molecule 1) (LECAM1) (Lymph node homing receptor) (TQ1) (gp90-MEL) (CD antigen CD62L)	5.1	42.187	6.04	-0.37043
CD99_HUMAN	CD99 antigen (12E7) (E2 antigen) (Protein MIC2) (T-cell surface glycoprotein E2) (CD antigen CD99)	15.7	18.848	4.51	-0.436216
GLU2B_HUMAN	Glucosidase 2 subunit beta (80K-H protein) (Glucosidase II subunit beta) (Protein kinase C substrate 60,1 kDa protein heavy chain) (PKCSH)	4.5	59.425	4.33	-0.910417
KPYM_HUMAN	Pyruvate kinase PKM (EC 2,7,1,40) (Cytosolic thyroid hormone-binding protein) (CTHBP) (Opa-interacting protein 3) (OIP-3) (Pyruvate kinase 2/3) (Pyruvate kinase muscle isozyme) (Thyroid hormone-binding protein 1) (THBP1) (Tumor M2-PK) (p58)	30.7	57.936	7.95	-0.12806
CBPN_HUMAN	Carboxypeptidase N catalytic chain (CPN) (EC 3,4,17,3) (Anaphylatoxin inactivator) (Arginine carboxypeptidase) (Carboxypeptidase N polypeptide 1) (Carboxypeptidase N small subunit) (Kininase-1) (Lysine carboxypeptidase) (Plasma carboxypeptidase B) (Serum carboxypeptidase N) (SCPN)	9.6	52.286	6.88	-0.475546
TIMP2_HUMAN	Metalloproteinase inhibitor 2 (CSC-21K) (Tissue inhibitor of metalloproteinases 2) (TIMP-2)	30.5	24.399	6.48	-0.197273
CD44_HUMAN	CD44 antigen (CDw44) (Epican) (Extracellular matrix receptor III) (ECMR-III) (GP90 lymphocyte homing/adhesion receptor) (HUTCH-I) (Heparan sulfate proteoglycan) (Hermes antigen) (Hyaluronate receptor) (Phagocytic glycoprotein 1) (PGP-1) (Phagocytic glycoprotein I) (PGP-I) (CD antigen CD44)	3	81.537	5.1	-0.762129
CBPE_HUMAN	Carboxypeptidase E (CPE) (EC 3,4,17,10) (Carboxypeptidase H) (CPH) (Enkephalin convertase) (Prohormone-processing carboxypeptidase)	34.2	53.15	4.85	-0.44895
AATC_HUMAN	Aspartate aminotransferase, cytoplasmic (cAspAT) (EC 2,6,1,1) (EC 2,6,1,3) (Cysteine aminotransferase, cytoplasmic) (Cysteine transaminase, cytoplasmic) (cCAT) (Glutamate oxaloacetate transaminase 1) (Transaminase A)	18.4	46.247	6.57	-0.276513
SAP3_HUMAN	Ganglioside GM2 activator (Cerebroside sulfate activator protein) (GM2-AP) (Sphingolipid activator protein 3) (SAP-3) [Cleaved into: Ganglioside GM2 activator isoform short]	37.3	20.838	4.76	0.201554
IBP3_HUMAN	Insulin-like growth factor-binding protein 3 (IBP-3) (IGF-binding protein 3) (IGFBP-3)	11	31.674	8.76	-0.535052
IBP2_HUMAN	Insulin-like growth factor-binding protein 2 (IBP-2) (IGF-binding protein 2) (IGFBP-2)	57.2	34.814	6.89	-0.439692
LBP_HUMAN	Lipopolysaccharide-binding protein (LBP)	6.2	53.383	6.25	0.0623701
PGAM1_HUMAN	Phosphoglycerate mutase 1 (EC 5,4,2,11) (EC 5,4,2,4) (BPG-dependent PGAM 1) (Phosphoglycerate mutase isozyme B) (PGAM-B)	10.6	28.804	6.75	-0.497638
K2C4_HUMAN	Keratin, type II cytoskeletal 4 (Cytokeratin-4) (CK-4) (Keratin-4) (K4) (Type-II keratin Kb4)	7.3	57.285	6.25	-0.388764
AMD_HUMAN	Peptidyl-glycine alpha-amidating monooxygenase (PAM) [Includes: Peptidylglycine alpha-hydroxylating monooxygenase (PHM) (EC 1,14,17,3); Peptidyl-alpha-hydroxyglycine alpha-amidating lyase (EC 4,3,2,5) (Peptidylamidoglycolate lyase) (PAL)]	21.5	108.33	5.83	-0.324872
CADH2_HUMAN	Cadherin-2 (CDw325) (Neural cadherin) (N-cadherin) (CD antigen CD325)	9.1	99.808	4.43	-0.346026
VCAM1_HUMAN	Vascular cell adhesion protein 1 (V-CAM 1) (VCAM-1) (INCAM-100) (CD antigen CD106)	8.1	81.275	5.11	-0.167794
A1AG2_HUMAN	Alpha-1-acid glycoprotein 2 (AGP 2) (Orosomucoid-2) (OMD 2)	39.8	23.602	5.12	-0.582587
ITIH2_HUMAN	Inter-alpha-trypsin inhibitor heavy chain H2 (ITI heavy chain H2) (ITI-HC2) (Inter-alpha-inhibitor heavy chain 2) (Inter-alpha-trypsin inhibitor complex component II) (Serum-derived hyaluronan-associated protein) (SHAP)	31.6	106.46	5.75	-0.292706
ITIH1_HUMAN	Inter-alpha-trypsin inhibitor heavy chain H1 (ITI heavy chain H1) (ITI-HC1) (Inter-alpha-inhibitor heavy chain 1) (Inter-alpha-trypsin inhibitor complex component III) (Serum-derived hyaluronan-associated protein) (SHAP)	25.5	101.39	6.33	-0.281559
TCO2_HUMAN	Transcobalamin-2 (TC-2) (Transcobalamin II) (TC II) (TCII)	7	47.534	6.4	-0.0613583
MIME_HUMAN	Mimecan (Osteoglycin) (Osteoinductive factor) (OIF)	39.3	33.922	5.22	-0.268121
FGFR2_HUMAN	Fibroblast growth factor receptor 2 (FGFR-2) (EC 2,7,10,1) (K-sam) (KGFR) (Keratinocyte growth factor receptor) (CD antigen CD332)	1.3	92.024	5.56	-0.348599
TENX_HUMAN	Tenascin-X (TN-X) (Hexabrachion-like protein)	1.8	458.22	5.05	-0.513761
IDS_HUMAN	Iduronate 2-sulfatase (EC 3,1,6,13) (Alpha-L-iduronate sulfate sulfatase) (Idursulfase) [Cleaved into: Iduronate 2-sulfatase 42 kDa chain; Iduronate 2-sulfatase 14 kDa chain]	11.3	61.872	5.45	-0.312545
GPX3_HUMAN	Glutathione peroxidase 3 (GPx-3) (GSHPx-3) (EC 1,11,1,9) (Extracellular glutathione peroxidase) (Plasma glutathione peroxidase) (GPx-P) (GSHPx-P)	29.2	25.552	7.85	-0.221778
IBP4_HUMAN	Insulin-like growth factor-binding protein 4 (IBP-4) (IGF-binding protein 4) (IGFBP-4)	21.7	27.934	6.87	-0.493023
CPN2_HUMAN	Carboxypeptidase N subunit 2 (Carboxypeptidase N 83 kDa chain) (Carboxypeptidase N large subunit) (Carboxypeptidase N polypeptide 2) (Carboxypeptidase N regulatory subunit)	5.3	60.556	5.54	0.0680734
FBLN1_HUMAN	Fibulin-1 (FIBL-1)	43.7	77.213	5.03	-0.265718
PPIB_HUMAN	Peptidyl-prolyl cis-trans isomerase B (PPIase B) (EC 5,2,1,8) (CYP-S1) (Cyclophilin B) (Rotamase B) (S-cyclophilin) (SCYLP)	11.1	23.742	9.25	-0.197685
PTPRG_HUMAN	Receptor-type tyrosine-protein phosphatase gamma (Protein-tyrosine phosphatase gamma) (R-PTP-gamma) (EC 3,1,3,48)	2.9	162	5.93	-0.488581
PTPRZ_HUMAN	Receptor-type tyrosine-protein phosphatase zeta (R-PTP-zeta) (EC 3,1,3,48) (Protein-tyrosine phosphatase receptor type Z polypeptide 1) (Protein-tyrosine phosphatase receptor type Z polypeptide 2) (R-PTP-zeta-2)	3.8	254.58	4.73	-0.366436
OMGP_HUMAN	Oligodendrocyte-myelin glycoprotein	10.2	49.607	7.8	-0.170909
IBP6_HUMAN	Insulin-like growth factor-binding protein 6 (IBP-6) (IGF-binding protein 6) (IGFBP-6)	42.1	25.322	7.92	-0.68875
IBP5_HUMAN	Insulin-like growth factor-binding protein 5 (IBP-5) (IGF-binding protein 5) (IGFBP-5)	3.7	30.57	8.59	-0.622794
ZA2G_HUMAN	Zinc-alpha-2-glycoprotein (Zn-alpha-2-GP) (Zn-alpha-2-glycoprotein)	55	34.258	5.58	-0.575839
CNTFR_HUMAN	Ciliary neurotrophic factor receptor subunit alpha (CNTF receptor subunit alpha) (CNTFR-alpha)	11.3	40.633	6.27	-0.109677
PON1_HUMAN	Serum paraoxonase/arylesterase 1 (PON 1) (EC 3,1,1,2) (EC 3,1,1,81) (EC 3,1,8,1) (Aromatic esterase 1) (A-esterase 1) (K-45) (Serum aryldialkylphosphatase 1)	37.5	39.731	5.08	-0.0912676
CALR_HUMAN	Calreticulin (CRP55) (Calregulin) (Endoplasmic reticulum resident protein 60) (ERp60) (HACBP) (grp60)	37.6	48.141	4.29	-1.10432
KAIN_HUMAN	Kallistatin (Kallikrein inhibitor) (Peptidase inhibitor 4) (PI-4) (Serpin A4)	29.5	48.541	7.88	-0.0686183
PEBP1_HUMAN	Phosphatidylethanolamine-binding protein 1 (PEBP-1) (HCNPpp) (Neuropolypeptide h3) (Prostatic-binding protein) (Raf kinase inhibitor protein) (RKIP) [Cleaved into: Hippocampal cholinergic neurostimulating peptide (HCNP)]	51.9	21.057	7.43	-0.652406
UFO_HUMAN	Tyrosine-protein kinase receptor UFO (EC 2,7,10,1) (AXL oncogene)	3.2	98.335	5.14	-0.291275
PRDX2_HUMAN	Peroxiredoxin-2 (EC 1,11,1,15) (Natural killer cell-enhancing factor B) (NKEF-B) (PRP) (Thiol-specific antioxidant protein) (TSA) (Thioredoxin peroxidase 1) (Thioredoxin-dependent peroxide reductase 1)	8.6	21.892	5.67	-0.199495
MA1A1_HUMAN	Mannosyl-oligosaccharide 1,2-alpha-mannosidase IA (EC 3,2,1,113) (Man(9)-alpha-mannosidase) (Man9-mannosidase) (Mannosidase alpha class 1A member 1) (Processing alpha-1,2-mannosidase IA) (Alpha-1,2-mannosidase IA)	3.8	72.968	6.03	-0.265391
RNAS4_HUMAN	Ribonuclease 4 (RNase 4) (EC 3,1,27,-)	27.9	16.84	9.18	-0.372109
K1C9_HUMAN	Keratin, type I cytoskeletal 9 (Cytokeratin-9) (CK-9) (Keratin-9) (K9)	53.1	62.064	5.14	-0.700642
SAA4_HUMAN	Serum amyloid A-4 protein (Constitutively expressed serum amyloid A protein) (C-SAA)	20	14.746	9.07	-0.519231
ALS_HUMAN	Insulin-like growth factor-binding protein complex acid labile subunit (ALS)	18	66.034	6.13	0.018843
K22E_HUMAN	Keratin, type II cytoskeletal 2 epidermal (Cytokeratin-2e) (CK-2e) (Epithelial keratin-2e) (Keratin-2 epidermis) (Keratin-2e) (K2e) (Type-II keratin Kb2)	43.8	65.432	8.07	-0.470892
CH3L1_HUMAN	Chitinase-3-like protein 1 (39 kDa synovial protein) (Cartilage glycoprotein 39) (CGP-39) (GP-39) (hCGP-39) (YKL-40)	38.1	42.625	8.65	-0.217755
PEDF_HUMAN	Pigment epithelium-derived factor (PEDF) (Cell proliferation-inducing gene 35 protein) (EPC-1) (Serpin F1)	48.8	46.312	5.9	-0.163876
FHR2_HUMAN	Complement factor H-related protein 2 (FHR-2) (DDESK59) (H factor-like 3) (H factor-like protein 2)	17	30.65	5.8	-0.444444
COFA1_HUMAN	Collagen alpha-1(XV) chain [Cleaved into: Restin (Endostatin-XV) (Related to endostatin) (Restin-I); Restin-2 (Restin-II); Restin-3 (Restin-III); Restin-4 (Restin-IV)]	1.2	141.72	4.86	-0.377233
COIA1_HUMAN	Collagen alpha-1(XVIII) chain [Cleaved into: Endostatin; Non-collagenous domain 1 (NC1)]	4	178.19	5.62	-0.466762
IL6RB_HUMAN	Interleukin-6 receptor subunit beta (IL-6 receptor subunit beta) (IL-6R subunit beta) (IL-6R-beta) (IL-6RB) (CDw130) (Interleukin-6 signal transducer) (Membrane glycoprotein 130) (gp130) (Oncostatin-M receptor subunit alpha) (CD antigen CD130)	4.1	103.54	5.67	-0.456536
MDHC_HUMAN	Malate dehydrogenase, cytoplasmic (EC 1,1,1,37) (Cytosolic malate dehydrogenase) (Diiodophenylpyruvate reductase) (EC 1,1,1,96)	19.5	36.426	6.89	-0.0434132
PTGDS_HUMAN	Prostaglandin-H2 D-isomerase (EC 5,3,99,2) (Beta-trace protein) (Cerebrin-28) (Glutathione-independent PGD synthase) (Lipocalin-type prostaglandin-D synthase) (Prostaglandin-D2 synthase) (PGD2 synthase) (PGDS) (PGDS2)	61.6	21.029	8.37	-0.324737
NBL1_HUMAN	Neuroblastoma suppressor of tumorigenicity 1 (DAN domain family member 1) (Protein N03) (Zinc finger protein DAN)	9.9	19.408	5.03	-0.394475
PCP_HUMAN	Lysosomal Pro-X carboxypeptidase (EC 3,4,16,2) (Angiotensinase C) (Lysosomal carboxypeptidase C) (Proline carboxypeptidase) (Prolylcarboxypeptidase) (PRCP)	6.2	55.799	6.21	-0.115323
MUC18_HUMAN	Cell surface glycoprotein MUC18 (Cell surface glycoprotein P1H12) (Melanoma cell adhesion molecule) (Melanoma-associated antigen A32) (Melanoma-associated antigen MUC18) (S-endo 1 endothelial-associated antigen) (CD antigen CD146)	24.3	71.607	5.46	-0.416254
BTD_HUMAN	Biotinidase (Biotinase) (EC 3,5,1,12)	15.8	61.132	5.38	-0.0316759
AFAM_HUMAN	Afamin (Alpha-albumin) (Alpha-Alb)	35.7	69.068	5.58	-0.388147
OR3A2_HUMAN	Olfactory receptor 3A2 (Olfactory receptor 17-228) (OR17-228) (Olfactory receptor OR17-14)	4.7	35.206	7.56	0.588474
K2C6C_HUMAN	Keratin, type II cytoskeletal 6C (Cytokeratin-6C) (CK-6C) (Cytokeratin-6E) (CK-6E) (Keratin K6h) (Keratin-6C) (K6C) (Type-II keratin Kb12)	22.9	60.024	8.14	-0.431915
MASP1_HUMAN	Mannan-binding lectin serine protease 1 (EC 3,4,21,-) (Complement factor MASP-3) (Complement-activating component of Ra-reactive factor) (Mannose-binding lectin-associated serine protease 1) (MASP-1) (Mannose-binding protein-associated serine protease) (Ra-reactive factor serine protease p100) (RaRF) (Serine protease 5) [Cleaved into: Mannan-binding lectin serine protease 1 heavy chain; Mannan-bi…	5.3	79.246	5.21	-0.415308
NOV_HUMAN	Protein NOV homolog (NovH) (CCN family member 3) (Insulin-like growth factor-binding protein 9) (IBP-9) (IGF-binding protein 9) (IGFBP-9) (Nephroblastoma-overexpressed gene protein homolog)	16.8	39.162	7.92	-0.370028
MA2A2_HUMAN	Alpha-mannosidase 2x (EC 3,2,1,114) (Alpha-mannosidase IIx) (Man IIx) (Mannosidase alpha class 2A member 2) (Mannosyl-oligosaccharide 1,3-1,6-alpha-mannosidase)	3.9	130.54	6.35	-0.264435
SEPP1_HUMAN	Selenoprotein P (SeP)	8.1	43.173	7.95	-0.642588
APLP1_HUMAN	Amyloid-like protein 1 (APLP) (APLP-1) [Cleaved into: C30]	32.6	72.176	5.37	-0.628923
LUM_HUMAN	Lumican (Keratan sulfate proteoglycan lumican) (KSPG lumican)	29.3	38.429	6.17	-0.276331
CA2D1_HUMAN	Voltage-dependent calcium channel subunit alpha-2/delta-1 (Voltage-gated calcium channel subunit alpha-2/delta-1) [Cleaved into: Voltage-dependent calcium channel subunit alpha-2-1; Voltage-dependent calcium channel subunit delta-1]	17.3	124.57	5.14	-0.33282
EPHA4_HUMAN	Ephrin type-A receptor 4 (EC 2,7,10,1) (EPH-like kinase 8) (EK8) (hEK8) (Tyrosine-protein kinase TYRO1) (Tyrosine-protein kinase receptor SEK)	11.2	109.86	6.32	-0.284584
PLTP_HUMAN	Phospholipid transfer protein (Lipid transfer protein II)	22.3	54.739	6.53	0.0892495
MFAP4_HUMAN	Microfibril-associated glycoprotein 4	14.9	28.648	5.21	-0.243137
CAD13_HUMAN	Cadherin-13 (Heart cadherin) (H-cadherin) (P105) (Truncated cadherin) (T-cad) (T-cadherin)	9.3	78.286	4.59	-0.184151
TPIS_HUMAN	Triosephosphate isomerase (TIM) (EC 5,3,1,1) (Triose-phosphate isomerase)	28.7	30.791	5.65	-0.166783
ACTB_HUMAN	Actin, cytoplasmic 1 (Beta-actin) [Cleaved into: Actin, cytoplasmic 1, N-terminally processed]	44.3	41.736	5.29	-0.199733
LYSC_HUMAN	Lysozyme C (EC 3,2,1,17) (1,4-beta-N-acetylmuramidase C)	27	16.537	9.28	-0.194595
B2MG_HUMAN	Beta-2-microglobulin [Cleaved into: Beta-2-microglobulin form pI 5,3]	48.7	13.714	6.07	-0.376471
NPC2_HUMAN	NPC intracellular cholesterol transporter 2 (Epididymal secretory protein E1) (Human epididymis-specific protein 1) (He1) (Niemann-Pick disease type C2 protein)	45.7	16.57	6.95	-0.00993377
H4_HUMAN	Histone H4	17.5	11.367	11.36	-0.521359
PPIA_HUMAN	Peptidyl-prolyl cis-trans isomerase A (PPIase A) (EC 5,2,1,8) (Cyclophilin A) (Cyclosporin A-binding protein) (Rotamase A) [Cleaved into: Peptidyl-prolyl cis-trans isomerase A, N-terminally processed]	10.9	18.012	7.68	-0.316364
1433Z_HUMAN	14-3-3 protein zeta/delta (Protein kinase C inhibitor protein 1) (KCIP-1)	20	27.745	4.73	-0.620816
ACTS_HUMAN	Actin, alpha skeletal muscle (Alpha-actin-1) [Cleaved into: Actin, alpha skeletal muscle, intermediate form]	27.1	42.051	5.23	-0.232361
HBB_HUMAN	Hemoglobin subunit beta (Beta-globin) (Hemoglobin beta chain) [Cleaved into: LVV-hemorphin-7; Spinorphin]	95.2	15.998	6.81	0.0136054
HBA_HUMAN	Hemoglobin subunit alpha (Alpha-globin) (Hemoglobin alpha chain)	70.4	15.257	8.73	0.0478873
SHPS1_HUMAN	Tyrosine-protein phosphatase non-receptor type substrate 1 (SHP substrate 1) (SHPS-1) (Brain Ig-like molecule with tyrosine-based activation motifs) (Bit) (CD172 antigen-like family member A) (Inhibitory receptor SHPS-1) (Macrophage fusion receptor) (MyD-1 antigen) (Signal-regulatory protein alpha-1) (Sirp-alpha-1) (Signal-regulatory protein alpha-2) (Sirp-alpha-2) (Signal-regulatory protein alph…	34.7	54.966	6.54	-0.435913
RELN_HUMAN	Reelin (EC 3,4,21,-)	4	388.38	5.51	-0.281532
PHLD_HUMAN	Phosphatidylinositol-glycan-specific phospholipase D (PI-G PLD) (EC 3,1,4,50) (Glycoprotein phospholipase D) (Glycosyl-phosphatidylinositol-specific phospholipase D) (GPI-PLD) (GPI-specific phospholipase D)	2.3	92.335	5.78	-0.130476
BASP1_HUMAN	Brain acid soluble protein 1 (22 kDa neuronal tissue-enriched acidic protein) (Neuronal axonal membrane protein NAP-22)	6.2	22.693	4.62	-1.25595
DCD_HUMAN	Dermcidin (EC 3,4,-,-) (Preproteolysin) [Cleaved into: Survival-promoting peptide; DCD-1]	10	11.284	5.64	-0.224545
PGBM_HUMAN	Basement membrane-specific heparan sulfate proteoglycan core protein (HSPG) (Perlecan) (PLC) [Cleaved into: Endorepellin; LG3 peptide]	3.1	468.83	6.03	-0.294352
REEP5_HUMAN	Receptor expression-enhancing protein 5 (Polyposis locus protein 1) (Protein TB2)	5.8	21.493	8.25	0.104762
DIAC_HUMAN	Di-N-acetylchitobiase (EC 3,2,1,-)	13	43.759	5.43	-0.343636
CNTN2_HUMAN	Contactin-2 (Axonal glycoprotein TAG-1) (Axonin-1) (Transient axonal glycoprotein 1) (TAX-1)	29.9	113.39	7.26	-0.314423
NUCB1_HUMAN	Nucleobindin-1 (CALNUC)	8.5	53.879	5.09	-1.00911
FHR1_HUMAN	Complement factor H-related protein 1 (FHR-1) (H factor-like protein 1) (H-factor-like 1) (H36)	37.6	37.65	7.1	-0.576667
ITIH3_HUMAN	Inter-alpha-trypsin inhibitor heavy chain H3 (ITI heavy chain H3) (ITI-HC3) (Inter-alpha-inhibitor heavy chain 3) (Serum-derived hyaluronan-associated protein) (SHAP)	2.6	99.848	5.01	-0.335169
APLP2_HUMAN	Amyloid-like protein 2 (APLP-2) (APPH) (Amyloid protein homolog) (CDEI box-binding protein) (CDEBP)	10.4	86.955	4.71	-0.579685
FMOD_HUMAN	Fibromodulin (FM) (Collagen-binding 59 kDa protein) (Keratan sulfate proteoglycan fibromodulin) (KSPG fibromodulin)	7.7	43.178	5.66	-0.431117
LRP1_HUMAN	Prolow-density lipoprotein receptor-related protein 1 (LRP-1) (Alpha-2-macroglobulin receptor) (A2MR) (Apolipoprotein E receptor) (APOER) (CD antigen CD91) [Cleaved into: Low-density lipoprotein receptor-related protein 1 85 kDa subunit (LRP-85); Low-density lipoprotein receptor-related protein 1 515 kDa subunit (LRP-515); Low-density lipoprotein receptor-related protein 1 intracellular domain (L…	0.4	504.6	5.16	-0.510805
LG3BP_HUMAN	Galectin-3-binding protein (Basement membrane autoantigen p105) (Lectin galactoside-binding soluble 3-binding protein) (Mac-2-binding protein) (MAC2BP) (Mac-2 BP) (Tumor-associated antigen 90K)	27.4	65.33	5.07	-0.13453
FBLN3_HUMAN	EGF-containing fibulin-like extracellular matrix protein 1 (Extracellular protein S1-5) (Fibrillin-like protein) (Fibulin-3) (FIBL-3)	46	54.64	4.85	-0.346247
FSTL1_HUMAN	Follistatin-related protein 1 (Follistatin-like protein 1)	21.8	34.985	5.15	-0.617208
CNTN1_HUMAN	Contactin-1 (Glycoprotein gp135) (Neural cell surface protein F3)	41.2	113.32	5.58	-0.307171
LMAN2_HUMAN	Vesicular integral-membrane protein VIP36 (Glycoprotein GP36b) (Lectin mannose-binding 2) (Vesicular integral-membrane protein 36) (VIP36)	33.7	40.228	6.06	-0.364326
FLII_HUMAN	Protein flightless-1 homolog	0.7	144.75	5.75	-0.440426
ERCC8_HUMAN	DNA excision repair protein ERCC-8 (Cockayne syndrome WD repeat protein CSA)	6.1	44.055	5.91	-0.408333
SBP1_HUMAN	Methanethiol oxidase (MTO) (EC 1,8,3,4) (56 kDa selenium-binding protein) (SBP56) (SP56) (Selenium-binding protein 1)	17.8	52.39	5.94	-0.254449
PTPRS_HUMAN	Receptor-type tyrosine-protein phosphatase S (R-PTP-S) (EC 3,1,3,48) (Receptor-type tyrosine-protein phosphatase sigma) (R-PTP-sigma)	1.9	217.04	6.06	-0.398203
LSAMP_HUMAN	Limbic system-associated membrane protein (LSAMP) (IgLON family member 3)	29.9	37.393	5.53	-0.278107
CUL1_HUMAN	Cullin-1 (CUL-1)	1	89.677	8.19	-0.516237
CD166_HUMAN	CD166 antigen (Activated leukocyte cell adhesion molecule) (CD antigen CD166)	23.5	65.102	5.71	-0.327616
ENPP2_HUMAN	Ectonucleotide pyrophosphatase/phosphodiesterase family member 2 (E-NPP 2) (EC 3,1,4,39) (Autotaxin) (Extracellular lysophospholipase D) (LysoPLD)	41.8	98.993	6.61	-0.495481
DAG1_HUMAN	Dystroglycan (Dystrophin-associated glycoprotein 1) [Cleaved into: Alpha-dystroglycan (Alpha-DG); Beta-dystroglycan (Beta-DG)]	13.7	97.44	9.31	-0.373966
WFDC2_HUMAN	WAP four-disulfide core domain protein 2 (Epididymal secretory protein E4) (Major epididymis-specific protein E4) (Putative protease inhibitor WAP5)	11.3	12.993	4.5	0.0604839
SPRL1_HUMAN	SPARC-like protein 1 (High endothelial venule protein) (Hevin) (MAST 9)	49.4	75.207	4.7	-1.12861
HABP2_HUMAN	Hyaluronan-binding protein 2 (EC 3,4,21,-) (Factor VII-activating protease) (Factor seven-activating protease) (FSAP) (Hepatocyte growth factor activator-like protein) (Plasma hyaluronan-binding protein) [Cleaved into: Hyaluronan-binding protein 2 50 kDa heavy chain; Hyaluronan-binding protein 2 50 kDa heavy chain alternate form; Hyaluronan-binding protein 2 27 kDa light chain; Hyaluronan-binding…	16.2	62.671	5.2	-0.545
ITIH4_HUMAN	Inter-alpha-trypsin inhibitor heavy chain H4 (ITI heavy chain H4) (ITI-HC4) (Inter-alpha-inhibitor heavy chain 4) (Inter-alpha-trypsin inhibitor family heavy chain-related protein) (IHRP) (Plasma kallikrein sensitive glycoprotein 120) (Gp120) (PK-120) [Cleaved into: 70 kDa inter-alpha-trypsin inhibitor heavy chain H4; 35 kDa inter-alpha-trypsin inhibitor heavy chain H4]	32.3	103.36	5.92	-0.315484
LTBP2_HUMAN	Latent-transforming growth factor beta-binding protein 2 (LTBP-2)	2.4	195.05	4.95	-0.5
NPT1_HUMAN	Sodium-dependent phosphate transport protein 1 (Na(+)/PI cotransporter 1) (Na/Pi-4) (Renal Na(+)-dependent phosphate cotransporter 1) (Renal sodium-dependent phosphate transport protein 1) (Renal sodium-phosphate transport protein 1) (Sodium/phosphate cotransporter 1) (Solute carrier family 17 member 1)	2.1	51.131	8.89	0.672377
OPCM_HUMAN	Opioid-binding protein/cell adhesion molecule (OBCAM) (OPCML) (Opioid-binding cell adhesion molecule) (IgLON family member 1)	22.3	38.007	5.36	-0.0315942
PCOC1_HUMAN	Procollagen C-endopeptidase enhancer 1 (Procollagen COOH-terminal proteinase enhancer 1) (PCPE-1) (Procollagen C-proteinase enhancer 1) (Type 1 procollagen C-proteinase enhancer protein) (Type I procollagen COOH-terminal proteinase enhancer)	34.5	47.972	7.55	-0.285523
BGH3_HUMAN	Transforming growth factor-beta-induced protein ig-h3 (Beta ig-h3) (Kerato-epithelin) (RGD-containing collagen-associated protein) (RGD-CAP)	13	74.68	7.37	-0.0850659
NPTX1_HUMAN	Neuronal pentraxin-1 (NP1) (Neuronal pentraxin I) (NP-I)	24.8	47.122	5.84	-0.390741
VAS1_HUMAN	V-type proton ATPase subunit S1 (V-ATPase subunit S1) (Protein XAP-3) (V-ATPase Ac45 subunit) (V-ATPase S1 accessory protein) (Vacuolar proton pump subunit S1)	15.1	52.025	5.28	0.144681
IBP7_HUMAN	Insulin-like growth factor-binding protein 7 (IBP-7) (IGF-binding protein 7) (IGFBP-7) (IGFBP-rP1) (MAC25 protein) (PGI2-stimulating factor) (Prostacyclin-stimulating factor) (Tumor-derived adhesion factor) (TAF)	49.3	29.13	8.06	-0.225177
ECM1_HUMAN	Extracellular matrix protein 1 (Secretory component p85)	37.8	60.673	6.19	-0.744074
NTRK2_HUMAN	BDNF/NT-3 growth factors receptor (EC 2,7,10,1) (GP145-TrkB) (Trk-B) (Neurotrophic tyrosine kinase receptor type 2) (TrkB tyrosine kinase) (Tropomyosin-related kinase B)	3.8	91.998	5.86	-0.228589
QPCT_HUMAN	Glutaminyl-peptide cyclotransferase (EC 2,3,2,5) (Glutaminyl cyclase) (QC) (sQC) (Glutaminyl-tRNA cyclotransferase) (Glutamyl cyclase) (EC)	15.8	40.876	5.69	-0.228532
PTPRN_HUMAN	Receptor-type tyrosine-protein phosphatase-like N (R-PTP-N) (Islet cell antigen 512) (ICA 512) (Islet cell autoantigen 3) (PTP IA-2) [Cleaved into: ICA512-N-terminal fragment (ICA512-NTF); ICA512-transmembrane fragment (ICA512-TMF); ICA512-cleaved cytosolic fragment (ICA512-CCF)]	2.7	105.85	6.26	-0.30286
T132A_HUMAN	Transmembrane protein 132A (HSPA5-binding protein 1)	6.4	110.11	5.36	-0.234995
T10IP_HUMAN	Testis-specific protein 10-interacting protein (Tsga10-interacting protein)	1.8	62.381	10.08	-1.13579
SEZ6_HUMAN	Seizure protein 6 homolog (SEZ-6) (hSEZ-6)	7.4	107.42	5.1	-0.244064
CD048_HUMAN	Neuropeptide-like protein C4orf48	10.5	10.17	6.97	0.0736842
CC183_HUMAN	Coiled-coil domain-containing protein 183	2.2	62.689	8.93	-0.689888
FA69A_HUMAN	Protein FAM69A	3	49.024	6.92	-0.136682
CCD18_HUMAN	Coiled-coil domain-containing protein 18 (Sarcoma antigen NY-SAR-24)	0.9	168.96	5.52	-0.937345
SPD2A_HUMAN	SH3 and PX domain-containing protein 2A (Adapter protein TKS5) (Five SH3 domain-containing protein) (SH3 multiple domains protein 1) (Tyrosine kinase substrate with five SH3 domains)	1	125.29	9.01	-0.804237
TM198_HUMAN	Transmembrane protein 198	2.5	39.474	9.97	0.276944
VASN_HUMAN	Vasorin (Protein slit-like 2)	2.1	71.712	6.95	-0.0616642
LCN10_HUMAN	Epididymal-specific lipocalin-10	10.7	20.759	10.25	0.0641711
RGMB_HUMAN	RGM domain family member B (DRG11-responsive axonal guidance and outgrowth of neurite) (DRAGON)	9.4	47.546	5.87	-0.203661
PXDC2_HUMAN	Plexin domain-containing protein 2 (Tumor endothelial marker 7-related protein)	14.4	59.582	6.03	-0.320227
CP089_HUMAN	UPF0764 protein C16orf89	15.9	45.391	5.82	-0.130348
PI16_HUMAN	Peptidase inhibitor 16 (PI-16) (Cysteine-rich secretory protein 9) (CRISP-9) (PSP94-binding protein)	19.7	49.471	5.19	-0.271058
GRP2_HUMAN	RAS guanyl-releasing protein 2 (Calcium and DAG-regulated guanine nucleotide exchange factor I) (CalDAG-GEFI) (Cdc25-like protein) (hCDC25L) (F25B3,3 kinase-like protein)	2	69.248	7.89	-0.323645
NEGR1_HUMAN	Neuronal growth regulator 1 (IgLON family member 4)	18.6	38.719	6.12	-0.0700565
MEGF8_HUMAN	Multiple epidermal growth factor-like domains protein 8 (Multiple EGF-like domains protein 8) (Epidermal growth factor-like protein 4) (EGF-like protein 4)	8.6	303.1	6.41	-0.242179
OAF_HUMAN	Out at first protein homolog (HCV NS5A-transactivated protein 13 target protein 2)	6.2	30.688	6.01	-0.261905
R4RL2_HUMAN	Reticulon-4 receptor-like 2 (Nogo receptor-like 3) (Nogo-66 receptor homolog 1) (Nogo-66 receptor-related protein 2) (NgR2)	5.5	46.105	6.86	-0.155952
C163A_HUMAN	Scavenger receptor cysteine-rich type 1 protein M130 (Hemoglobin scavenger receptor) (CD antigen CD163) [Cleaved into: Soluble CD163 (sCD163)]	13.8	125.45	5.55	-0.327336
HORN_HUMAN	Hornerin	2.4	282.39	10.05	-1.36446
CADM3_HUMAN	Cell adhesion molecule 3 (Brain immunoglobulin receptor) (Immunoglobulin superfamily member 4B) (IgSF4B) (Nectin-like protein 1) (NECL-1) (Synaptic cell adhesion molecule 3) (SynCAM3) (TSLC1-like protein 1) (TSLL1)	17.3	43.299	5.72	-0.288442
THMS1_HUMAN	Protein THEMIS (Thymocyte-expressed molecule involved in selection)	2.2	73.451	5.62	-0.354134
LTBP4_HUMAN	Latent-transforming growth factor beta-binding protein 4 (LTBP-4)	2.3	173.43	5.21	-0.511207
CMYA5_HUMAN	Cardiomyopathy-associated protein 5 (Dystrobrevin-binding protein 2) (Genethonin-3) (Myospryn) (SPRY domain-containing protein 2) (Tripartite motif-containing protein 76)	0.4	449.21	4.73	-0.722979
SPERT_HUMAN	Spermatid-associated protein (Protein chibby homolog 2)	3.6	51.57	6.7	-0.869196
SPAT5_HUMAN	Spermatogenesis-associated protein 5 (ATPase family protein 2 homolog) (Spermatogenesis-associated factor protein)	0.8	97.903	5.5	-0.191153
GOLM1_HUMAN	Golgi membrane protein 1 (Golgi membrane protein GP73) (Golgi phosphoprotein 2)	10	45.333	4.91	-0.982544
DNER_HUMAN	Delta and Notch-like epidermal growth factor-related receptor	3.4	78.474	4.92	-0.151425
CADM4_HUMAN	Cell adhesion molecule 4 (Immunoglobulin superfamily member 4C) (IgSF4C) (Nectin-like protein 4) (NECL-4) (TSLC1-like protein 2)	37.4	42.785	5.59	-0.243299
VTM2A_HUMAN	V-set and transmembrane domain-containing protein 2A	18.2	25.833	8.41	-0.265678
SUN3_HUMAN	SUN domain-containing protein 3 (Sad1/unc-84 domain-containing protein 1)	2.2	40.503	7.68	-0.412605
F174A_HUMAN	Membrane protein FAM174A (Hepatitis C virus NS5A-transactivated protein 6) (HCV NS5A-transactivated protein 6) (Transmembrane protein 157)	4.7	19.954	5.71	-0.297895
MARH1_HUMAN	E3 ubiquitin-protein ligase MARCH1 (EC 2,3,2,27) (Membrane-associated RING finger protein 1) (Membrane-associated RING-CH protein I) (MARCH-I) (RING finger protein 171) (RING-type E3 ubiquitin transferase MARCH1)	6.9	32.308	8.76	-0.231834
ALMS1_HUMAN	Alstrom syndrome protein 1	0.2	460.96	5.87	-0.718882
C99L2_HUMAN	CD99 antigen-like protein 2 (MIC2-like protein 1) (CD antigen CD99)	10.3	27.986	4.78	-0.651908
ACTT1_HUMAN	Actin-related protein T1 (ARP-T1)	6.6	41.696	6.32	-0.00292553
WFKN2_HUMAN	WAP, Kazal, immunoglobulin, Kunitz and NTR domain-containing protein 2 (Growth and differentiation factor-associated serum protein 1) (GASP-1) (hGASP-1) (WAP, follistatin, immunoglobulin, Kunitz and NTR domain-containing-related protein) (WFIKKN-related protein)	10.4	63.941	5.55	-0.316667
DI3L1_HUMAN	DIS3-like exonuclease 1 (EC 3,1,13,-)	0.7	120.79	6.09	-0.448767
SCG3_HUMAN	Secretogranin-3 (Secretogranin III) (SgIII)	40	53.005	4.94	-0.882479
PMGT1_HUMAN	Protein O-linked-mannose beta-1,2-N-acetylglucosaminyltransferase 1 (POMGnT1) (EC 2,4,1,-) (UDP-GlcNAc:alpha-D-mannoside beta-1,2-N-acetylglucosaminyltransferase I,2) (GnT I,2)	7.1	75.251	6.37	-0.401212
FAM3C_HUMAN	Protein FAM3C (Interleukin-like EMT inducer)	45.8	24.68	7.75	-0.0881057
SUSD6_HUMAN	Sushi domain-containing protein 6 (Drug-activated gene overexpressed protein)	3	32.09	4.79	-0.0828383
NRCAM_HUMAN	Neuronal cell adhesion molecule (Nr-CAM) (Neuronal surface protein Bravo) (hBravo) (NgCAM-related cell adhesion molecule) (Ng-CAM-related)	31.7	143.89	5.28	-0.379601
NEO1_HUMAN	Neogenin (Immunoglobulin superfamily DCC subclass member 2)	13.6	160.01	5.95	-0.398152
KLK6_HUMAN	Kallikrein-6 (EC 3,4,21,-) (Neurosin) (Protease M) (SP59) (Serine protease 18) (Serine protease 9) (Zyme)	50	26.855	6.91	-0.301639
IGSF8_HUMAN	Immunoglobulin superfamily member 8 (IgSF8) (CD81 partner 3) (Glu-Trp-Ile EWI motif-containing protein 2) (EWI-2) (Keratinocytes-associated transmembrane protein 4) (KCT-4) (LIR-D1) (Prostaglandin regulatory-like protein) (PGRL) (CD antigen CD316)	4.2	65.033	8.04	-0.0752039
RGMA_HUMAN	Repulsive guidance molecule A (RGM domain family member A)	6.2	49.347	5.89	-0.256889
P3IP1_HUMAN	Phosphoinositide-3-kinase-interacting protein 1 (Kringle domain-containing protein HGFL)	15.6	28.248	4.98	-0.238023
PGCB_HUMAN	Brevican core protein (Brain-enriched hyaluronan-binding protein) (BEHAB) (Chondroitin sulfate proteoglycan 7)	24	99.117	4.57	-0.474753
CBPB2_HUMAN	Carboxypeptidase B2 (EC 3,4,17,20) (Carboxypeptidase U) (CPU) (Plasma carboxypeptidase B) (pCPB) (Thrombin-activable fibrinolysis inhibitor) (TAFI)	23.2	48.424	8.11	-0.162411
MEG10_HUMAN	Multiple epidermal growth factor-like domains protein 10 (Multiple EGF-like domains protein 10)	2.8	122.2	6.5	-0.389211
CNDP1_HUMAN	Beta-Ala-His dipeptidase (EC 3,4,13,20) (CNDP dipeptidase 1) (Carnosine dipeptidase 1) (Glutamate carboxypeptidase-like protein 2) (Serum carnosinase)	40	56.705	5.08	-0.0885602
HRSL5_HUMAN	Ca(2+)-independent N-acyltransferase (iNAT) (EC 2,3,1,-) (H-rev107-like protein 5) (HRAS-like suppressor 5) (HRSL5)	5	30.311	8.33	-0.346595
PGRP2_HUMAN	N-acetylmuramoyl-L-alanine amidase (EC 3,5,1,28) (Peptidoglycan recognition protein 2) (Peptidoglycan recognition protein long) (PGRP-L)	21.5	62.216	7.64	-0.128993
PEBP4_HUMAN	Phosphatidylethanolamine-binding protein 4 (PEBP-4) (hPEBP4) (Protein cousin-of-RKIP 1)	48	25.733	5.89	-0.451101
NELL2_HUMAN	Protein kinase C-binding protein NELL2 (NEL-like protein 2) (Nel-related protein 2)	30	91.346	5.4	-0.377206
CDC5L_HUMAN	Cell division cycle 5-like protein (Cdc5-like protein) (Pombe cdc5-related protein)	2	92.25	8.22	-0.959601
NEUS_HUMAN	Neuroserpin (Peptidase inhibitor 12) (PI-12) (Serpin I1)	15.9	46.426	4.84	-0.128049
CGRE1_HUMAN	Cell growth regulator with EF hand domain protein 1 (Cell growth regulatory gene 11 protein) (Hydrophobestin)	16.9	31.905	4.35	-0.550166
RARR2_HUMAN	Retinoic acid receptor responder protein 2 (Chemerin) (RAR-responsive protein TIG2) (Tazarotene-induced gene 2 protein)	38.7	18.617	8.6	-0.414724
OMD_HUMAN	Osteomodulin (Keratan sulfate proteoglycan osteomodulin) (KSPG osteomodulin) (Osteoadherin) (OSAD)	19	49.492	5.22	-0.509976
CSTN3_HUMAN	Calsyntenin-3 (Alcadein-beta) (Alc-beta)	1.4	106.1	5.24	-0.322385
RHAS1_HUMAN	Putative uncharacterized protein encoded by RHPN1-AS1 (RHPN1 antisense RNA 1) (RHPN1 antisense gene protein 1)	20.3	6.6584	6.1	-0.618644
CADM1_HUMAN	Cell adhesion molecule 1 (Immunoglobulin superfamily member 4) (IgSF4) (Nectin-like protein 2) (NECL-2) (Spermatogenic immunoglobulin superfamily) (SgIgSF) (Synaptic cell adhesion molecule) (SynCAM) (Tumor suppressor in lung cancer 1) (TSLC-1)	16.3	48.509	4.89	-0.143439
SE6L1_HUMAN	Seizure 6-like protein	9.8	111.78	4.65	-0.260156
RTN4R_HUMAN	Reticulon-4 receptor (Nogo receptor) (NgR) (Nogo-66 receptor)	4.9	50.707	9.08	-0.186892
TRIM2_HUMAN	Tripartite motif-containing protein 2 (EC 2,3,2,27) (E3 ubiquitin-protein ligase TRIM2) (RING finger protein 86) (RING-type E3 ubiquitin transferase TRIM2)	1.3	81.529	6.51	-0.335081
CNTP4_HUMAN	Contactin-associated protein-like 4 (Cell recognition molecule Caspr4)	5.9	145.27	6.18	-0.302982
XRN2_HUMAN	5'-3' exoribonuclease 2 (EC 3,1,13,-) (DHM1-like protein) (DHP protein)	1.3	108.58	7.26	-0.650947
MEGF9_HUMAN	Multiple epidermal growth factor-like domains protein 9 (Multiple EGF-like domains protein 9) (Epidermal growth factor-like protein 5) (EGF-like protein 5)	2	62.983	5.36	-0.257475
CXL16_HUMAN	C-X-C motif chemokine 16 (Scavenger receptor for phosphatidylserine and oxidized low density lipoprotein) (SR-PSOX) (Small-inducible cytokine B16) (Transmembrane chemokine CXCL16)	11	27.578	8.8	-0.224409
MMRN2_HUMAN	Multimerin-2 (EMILIN-3) (Elastin microfibril interface located protein 3) (Elastin microfibril interfacer 3) (EndoGlyx-1 p125/p140 subunit)	2.2	104.41	5.56	-0.40411
CRAC1_HUMAN	Cartilage acidic protein 1 (68 kDa chondrocyte-expressed protein) (CEP-68) (ASPIC)	32.8	71.42	4.97	-0.307262
NPDC1_HUMAN	Neural proliferation differentiation and control protein 1 (NPDC-1)	12.3	34.516	5.86	-0.398769
SEM3G_HUMAN	Semaphorin-3G (Semaphorin sem2)	4.7	86.7	8.01	-0.328389
LRC4B_HUMAN	Leucine-rich repeat-containing protein 4B (Netrin-G3 ligand) (NGL-3)	8.8	76.433	6.49	-0.168303
S35D1_HUMAN	UDP-glucuronic acid/UDP-N-acetylgalactosamine transporter (UDP-GlcA/UDP-GalNAc transporter) (Solute carrier family 35 member D1) (UDP-galactose transporter-related protein 7) (UGTrel7)	5.1	39.24	9.06	0.484789
ZBT40_HUMAN	Zinc finger and BTB domain-containing protein 40	1	138.12	6.11	-0.438902
FAT2_HUMAN	Protocadherin Fat 2 (hFat2) (Cadherin family member 8) (Multiple epidermal growth factor-like domains protein 1) (Multiple EGF-like domains protein 1)	0.9	479.31	5	-0.249644
PDXL2_HUMAN	Podocalyxin-like protein 2 (Endoglycan)	4.6	65.075	4.22	-0.489421
C1RL_HUMAN	Complement C1r subcomponent-like protein (C1r-LP) (C1r-like protein) (EC 3,4,21,-) (C1r-like serine protease analog protein) (CLSPa)	13.3	53.498	6.21	-0.364476
ADA22_HUMAN	Disintegrin and metalloproteinase domain-containing protein 22 (ADAM 22) (Metalloproteinase-disintegrin ADAM22-3) (Metalloproteinase-like, disintegrin-like, and cysteine-rich protein 2)	3.8	100.43	8.22	-0.476821
NTRI_HUMAN	Neurotrimin (hNT) (IgLON family member 2)	23.3	37.971	5.8	-0.0840116
ANFY1_HUMAN	Rabankyrin-5 (Rank-5) (Ankyrin repeat and FYVE domain-containing protein 1) (Ankyrin repeats hooked to a zinc finger motif)	0.7	128.4	5.7	-0.154491
NRX2A_HUMAN	Neurexin-2 (Neurexin II-alpha) (Neurexin-2-alpha)	1.9	184.98	5.55	-0.267407
CRNN_HUMAN	Cornulin (53 kDa putative calcium-binding protein) (53 kDa squamous epithelial-induced stress protein) (58 kDa heat shock protein) (Squamous epithelial heat shock protein 53) (Tumor-related protein)	6.7	53.533	5.73	-1.13556
DKK3_HUMAN	Dickkopf-related protein 3 (Dickkopf-3) (Dkk-3) (hDkk-3)	57.1	38.39	4.55	-0.333429
CATZ_HUMAN	Cathepsin Z (EC 3,4,18,1) (Cathepsin P) (Cathepsin X)	7.3	33.868	5.48	-0.50495
FBLN5_HUMAN	Fibulin-5 (FIBL-5) (Developmental arteries and neural crest EGF-like protein) (Dance) (Urine p50 protein) (UP50)	10.3	50.18	4.5	-0.39442
FETUB_HUMAN	Fetuin-B (16G2) (Fetuin-like protein IRL685) (Gugu)	10.7	42.054	6.52	-0.317016
PCSK1_HUMAN	ProSAAS (Proprotein convertase subtilisin/kexin type 1 inhibitor) (Proprotein convertase 1 inhibitor) (pro-SAAS) [Cleaved into: KEP; Big SAAS (b-SAAS); Little SAAS (l-SAAS) (N-proSAAS); Big PEN-LEN (b-PEN-LEN) (SAAS CT(1-49)); PEN; Little LEN (l-LEN); Big LEN (b-LEN) (SAAS CT(25-40))]	41.2	27.372	5.61	-0.221923
ATS1_HUMAN	A disintegrin and metalloproteinase with thrombospondin motifs 1 (ADAM-TS 1) (ADAM-TS1) (ADAMTS-1) (EC 3,4,24,-) (METH-1)	5.3	105.36	7.98	-0.479835
DPP2_HUMAN	Dipeptidyl peptidase 2 (EC 3,4,14,2) (Dipeptidyl aminopeptidase II) (Dipeptidyl peptidase 7) (Dipeptidyl peptidase II) (DPP II) (Quiescent cell proline dipeptidase)	6.1	54.341	5.57	-0.174593
CNOT7_HUMAN	CCR4-NOT transcription complex subunit 7 (EC 3,1,13,4) (BTG1-binding factor 1) (CCR4-associated factor 1) (CAF-1) (Caf1a)	4.2	32.745	4.77	-0.316491
NRX1A_HUMAN	Neurexin-1 (Neurexin I-alpha) (Neurexin-1-alpha)	6.2	161.88	5.61	-0.295667
S39AA_HUMAN	Zinc transporter ZIP10 (Solute carrier family 39 member 10) (Zrt- and Irt-like protein 10) (ZIP-10)	1.7	94.131	6.18	-0.554152
MINP1_HUMAN	Multiple inositol polyphosphate phosphatase 1 (EC 3,1,3,62) (2,3-bisphosphoglycerate 3-phosphatase) (2,3-BPG phosphatase) (EC 3,1,3,80) (Inositol (1,3,4,5)-tetrakisphosphate 3-phosphatase) (Ins(1,3,4,5)P(4) 3-phosphatase)	2.3	55.051	6.86	-0.278029
COG5_HUMAN	Conserved oligomeric Golgi complex subunit 5 (COG complex subunit 5) (13S Golgi transport complex 90 kDa subunit) (GTC-90) (Component of oligomeric Golgi complex 5) (Golgi transport complex 1)	1.2	92.742	6.15	-0.179499
TNR6B_HUMAN	Trinucleotide repeat-containing gene 6B protein	1.6	194	6.31	-0.961047
KCC2A_HUMAN	Calcium/calmodulin-dependent protein kinase type II subunit alpha (CaM kinase II subunit alpha) (CaMK-II subunit alpha) (EC 2,7,11,17)	5.2	54.087	6.61	-0.380126
ST38L_HUMAN	Serine/threonine-protein kinase 38-like (EC 2,7,11,1) (NDR2 protein kinase) (Nuclear Dbf2-related kinase 2)	4.1	54.002	6.38	-0.562716
ZBTB1_HUMAN	Zinc finger and BTB domain-containing protein 1	2.2	82.015	5.97	-0.757223
GUAD_HUMAN	Guanine deaminase (Guanase) (Guanine aminase) (EC 3,5,4,3) (Guanine aminohydrolase) (GAH) (p51-nedasin)	2.6	51.002	5.44	-0.157709
SAMH1_HUMAN	Deoxynucleoside triphosphate triphosphohydrolase SAMHD1 (dNTPase) (EC 3,1,5,-) (Dendritic cell-derived IFNG-induced protein) (DCIP) (Monocyte protein 5) (MOP-5) (SAM domain and HD domain-containing protein 1) (hSAMHD1)	4	72.2	6.69	-0.530831
NRX3A_HUMAN	Neurexin-3 (Neurexin III-alpha) (Neurexin-3-alpha)	7.3	180.6	5.28	-0.298052
KDM3A_HUMAN	Lysine-specific demethylase 3A (EC 1,14,11,-) (JmjC domain-containing histone demethylation protein 2A) (Jumonji domain-containing protein 1A)	1.1	147.34	8.4	-0.480924
PCDG1_HUMAN	Protocadherin gamma-A1 (PCDH-gamma-A1)	3.9	101.22	4.81	-0.253383
PCDA8_HUMAN	Protocadherin alpha-8 (PCDH-alpha-8)	2	103.05	5.07	-0.244526
CBPQ_HUMAN	Carboxypeptidase Q (EC 3,4,17,-) (Lysosomal dipeptidase) (Plasma glutamate carboxypeptidase)	7.6	51.887	5.52	-0.0213983
FCGBP_HUMAN	IgGFc-binding protein (Fcgamma-binding protein antigen) (FcgammaBP)	17.1	572.01	5.15	-0.110213

## Sheet: MARS 14 depleted
Entry name	Protein IDs	Sequence coverage [%]	Molecular weight [kDa]	pI	GRAVY score
SRCRL_HUMAN	Soluble scavenger receptor cysteine-rich domain-containing protein SSC5D (Soluble scavenger protein with 5 SRCR domains) (SSc5D)	2.9	165.74	5.69	-0.59555
IGLO5_HUMAN	IgLON family member 5	17.3	36.794	6.01	-0.108036
SHSA7_HUMAN	Protein shisa-7 (Protein shisa-6-like)	4.1	56.213	10	-0.42881
VTM2B_HUMAN	V-set and transmembrane domain-containing protein 2B	18.6	30.297	8.04	-0.273684
DNS2A_HUMAN	Deoxyribonuclease-2-alpha (EC 3.1.22.1) (Acid DNase) (Deoxyribonuclease II alpha) (DNase II alpha) (Lysosomal DNase II) (R31240_2)	6.4	39.58	8.35	-0.261389
MASP2_HUMAN	Mannan-binding lectin serine protease 2 (EC 3.4.21.104) (MBL-associated serine protease 2) (Mannose-binding protein-associated serine protease 2) (MASP-2) [Cleaved into: Mannan-binding lectin serine protease 2 A chain; Mannan-binding lectin serine protease 2 B chain]	2.2	75.702	5.34	-0.282945
PGRC1_HUMAN	Membrane-associated progesterone receptor component 1 (mPR) (Dap1) (IZA)	26.2	21.671	4.54	-0.56359
QSOX1_HUMAN	Sulfhydryl oxidase 1 (hQSOX) (EC 1.8.3.2) (Quiescin Q6)	25.4	82.577	9.05	-0.191432
GFRA2_HUMAN	GDNF family receptor alpha-2 (GDNF receptor alpha-2) (GDNFR-alpha-2) (GFR-alpha-2) (GDNF receptor beta) (GDNFR-beta) (Neurturin receptor alpha) (NRTNR-alpha) (NTNR-alpha) (RET ligand 2) (TGF-beta-related neurotrophic factor receptor 2)	17.9	51.543	7.62	-0.355388
GOLI4_HUMAN	Golgi integral membrane protein 4 (Golgi integral membrane protein, cis) (GIMPc) (Golgi phosphoprotein 4) (Golgi-localized phosphoprotein of 130 kDa) (Golgi phosphoprotein of 130 kDa)	15.9	81.879	4.73	-1.54224
MANBA_HUMAN	Beta-mannosidase (EC 3.2.1.25) (Lysosomal beta A mannosidase) (Mannanase) (Mannase)	10.6	100.89	5.26	-0.235836
AGRIN_HUMAN	Agrin [Cleaved into: Agrin N-terminal 110 kDa subunit; Agrin C-terminal 110 kDa subunit; Agrin C-terminal 90 kDa fragment (C90); Agrin C-terminal 22 kDa fragment (C22)]	8.1	217.23	5.93	-0.258414
NCHL1_HUMAN	Neural cell adhesion molecule L1-like protein (Close homolog of L1) [Cleaved into: Processed neural cell adhesion molecule L1-like protein]	39.2	135.07	5.45	-0.475745
RNT2_HUMAN	Ribonuclease T2 (EC 3.1.27.-) (Ribonuclease 6)	42.6	29.48	6.2	-0.582422
MA2B1_HUMAN	Lysosomal alpha-mannosidase (Laman) (EC 3.2.1.24) (Lysosomal acid alpha-mannosidase) (Mannosidase alpha class 2B member 1) (Mannosidase alpha-B) [Cleaved into: Lysosomal alpha-mannosidase A peptide; Lysosomal alpha-mannosidase B peptide; Lysosomal alpha-mannosidase C peptide; Lysosomal alpha-mannosidase D peptide; Lysosomal alpha-mannosidase E peptide]	1.6	113.74	6.48	-0.296637
ISLR_HUMAN	Immunoglobulin superfamily containing leucine-rich repeat protein	28.7	45.997	4.99	0.025
NCAN_HUMAN	Neurocan core protein (Chondroitin sulfate proteoglycan 3)	26.3	143.09	5.22	-0.537245
IMPA2_HUMAN	Inositol monophosphatase 2 (IMP 2) (IMPase 2) (EC 3.1.3.25) (Inositol-1(or 4)-monophosphatase 2) (Myo-inositol monophosphatase A2)	4.2	31.321	6.15	0.0135417
TPP1_HUMAN	Tripeptidyl-peptidase 1 (TPP-1) (EC 3.4.14.9) (Cell growth-inhibiting gene 1 protein) (Lysosomal pepstatin-insensitive protease) (LPIC) (Tripeptidyl aminopeptidase) (Tripeptidyl-peptidase I) (TPP-I)	25.6	61.247	5.74	-0.179396
NRP1_HUMAN	Neuropilin-1 (Vascular endothelial cell growth factor 165 receptor) (CD antigen CD304)	12.8	103.13	5.58	-0.441062
GDF8_HUMAN	Growth/differentiation factor 8 (GDF-8) (Myostatin)	10.1	42.75	6.44	-0.387467
PCD17_HUMAN	Protocadherin-17 (Protocadherin-68)	7.2	126.23	5.03	-0.428559
PLXB2_HUMAN	Plexin-B2 (MM1)	12.5	205.12	5.85	-0.309086
EPHB6_HUMAN	Ephrin type-B receptor 6 (HEP) (Tyrosine-protein kinase-defective receptor EPH-6)	3.2	110.7	6.19	-0.19618
LAMA5_HUMAN	Laminin subunit alpha-5 (Laminin-10 subunit alpha) (Laminin-11 subunit alpha) (Laminin-15 subunit alpha)	0.7	399.73	6.55	-0.2741
VGF_HUMAN	Neurosecretory protein VGF [Cleaved into: Neuroendocrine regulatory peptide-1 (NERP-1); Neuroendocrine regulatory peptide-2 (NERP-2); Antimicrobial peptide VGF[554-577]]	19.2	67.257	4.72	-0.985203
NCAM2_HUMAN	Neural cell adhesion molecule 2 (N-CAM-2) (NCAM-2)	38.7	93.045	5.44	-0.411828
PLXB1_HUMAN	Plexin-B1 (Semaphorin receptor SEP)	2.7	232.3	5.29	-0.210679
SPIT2_HUMAN	Kunitz-type protease inhibitor 2 (Hepatocyte growth factor activator inhibitor type 2) (HAI-2) (Placental bikunin)	15.1	28.228	8.26	-0.246032
TGON2_HUMAN	Trans-Golgi network integral membrane protein 2 (TGN38 homolog) (TGN46) (TGN48) (Trans-Golgi network protein TGN51)	27.1	51.112	5.46	-1.0858
B4GA1_HUMAN	Beta-1,4-glucuronyltransferase 1 (EC 2.4.1.-) (I-beta-1,3-N-acetylglucosaminyltransferase) (iGnT) (N-acetyllactosaminide beta-1,3-N-acetylglucosaminyltransferase) (Poly-N-acetyllactosamine extension enzyme) (UDP-GlcNAc:betaGal beta-1,3-N-acetylglucosaminyltransferase 1)	49.6	47.119	6.77	-0.224337
SGCE_HUMAN	Epsilon-sarcoglycan (Epsilon-SG)	15.1	49.85	6.12	-0.3746
KRT86_HUMAN	Keratin, type II cuticular Hb6 (Hair keratin K2.11) (Keratin-86) (K86) (Type II hair keratin Hb6) (Type-II keratin Kb26)	3.5	53.5	5.56	-0.33251
ANGL7_HUMAN	Angiopoietin-related protein 7 (Angiopoietin-like factor) (Angiopoietin-like protein 7) (Cornea-derived transcript 6 protein)	11.6	40.018	7.19	-0.639017
AGRB2_HUMAN	Adhesion G protein-coupled receptor B2 (Brain-specific angiogenesis inhibitor 2)	2.3	172.65	7.26	-0.211924
PCDH7_HUMAN	Protocadherin-7 (Brain-heart protocadherin) (BH-Pcdh)	2.5	116.07	4.95	-0.390365
SUSD5_HUMAN	Sushi domain-containing protein 5	17.8	68.02	4.66	-0.401272
NRP2_HUMAN	Neuropilin-2 (Vascular endothelial cell growth factor 165 receptor 2)	11.3	104.86	5.01	-0.469495
H2B1L_HUMAN	Histone H2B type 1-L (Histone H2B.c) (H2B/c)	20.6	13.952	10.32	-0.698413
ETBR2_HUMAN	Prosaposin receptor GPR37L1 (Endothelin B receptor-like protein 2) (ETBR-LP-2) (G-protein coupled receptor 37-like 1)	5.6	52.77	6.71	0.22183
CUTA_HUMAN	Protein CutA (Acetylcholinesterase-associated protein) (Brain acetylcholinesterase putative membrane anchor)	15.6	19.116	5.15	0.377095
ADA23_HUMAN	Disintegrin and metalloproteinase domain-containing protein 23 (ADAM 23) (Metalloproteinase-like, disintegrin-like, and cysteine-rich protein 3) (MDC-3)	3.5	91.925	6.99	-0.475
ADA11_HUMAN	Disintegrin and metalloproteinase domain-containing protein 11 (ADAM 11) (Metalloproteinase-like, disintegrin-like, and cysteine-rich protein) (MDC)	11.2	83.418	6.08	-0.344343
ICOSL_HUMAN	ICOS ligand (B7 homolog 2) (B7-H2) (B7-like protein Gl50) (B7-related protein 1) (B7RP-1) (CD antigen CD275)	17.9	33.348	4.95	-0.0155629
ATS4_HUMAN	A disintegrin and metalloproteinase with thrombospondin motifs 4 (ADAM-TS 4) (ADAM-TS4) (ADAMTS-4) (EC 3.4.24.82) (ADMP-1) (Aggrecanase-1)	2.7	90.196	8.14	-0.247192
GGCT_HUMAN	Gamma-glutamylcyclotransferase (EC 4.3.2.9) (Cytochrome c-releasing factor 21)	18.1	21.007	5.07	-0.496277
SEM7A_HUMAN	Semaphorin-7A (CDw108) (JMH blood group antigen) (John-Milton-Hargen human blood group Ag) (Semaphorin-K1) (Sema K1) (Semaphorin-L) (Sema L) (CD antigen CD108)	51.8	74.823	6.58	-0.460811
CLN5_HUMAN	Ceroid-lipofuscinosis neuronal protein 5 (Protein CLN5) [Cleaved into: Ceroid-lipofuscinosis neuronal protein 5, secreted form]	11.5	41.496	7.04	-0.272626
TNR21_HUMAN	Tumor necrosis factor receptor superfamily member 21 (Death receptor 6) (CD antigen CD358)	10.7	71.844	7.57	-0.396947
CREG1_HUMAN	Protein CREG1 (Cellular repressor of E1A-stimulated genes 1)	9.5	24.074	6.16	-0.0713636
FCN3_HUMAN	Ficolin-3 (Collagen/fibrinogen domain-containing lectin 3 p35) (Collagen/fibrinogen domain-containing protein 3) (Hakata antigen)	8	32.903	6.22	-0.446823
SCRG1_HUMAN	Scrapie-responsive protein 1 (Scrapie-responsive gene 1 protein) (ScRG-1)	29.6	11.081	5.79	0.261224
EIF3G_HUMAN	Eukaryotic translation initiation factor 3 subunit G (eIF3g) (Eukaryotic translation initiation factor 3 RNA-binding subunit) (eIF-3 RNA-binding subunit) (Eukaryotic translation initiation factor 3 subunit 4) (eIF-3-delta) (eIF3 p42) (eIF3 p44)	2.8	35.611	5.88	-0.808125
IDHC_HUMAN	Isocitrate dehydrogenase [NADP] cytoplasmic (IDH) (EC 1.1.1.42) (Cytosolic NADP-isocitrate dehydrogenase) (IDP) (NADP(+)-specific ICDH) (Oxalosuccinate decarboxylase)	11.1	46.659	6.53	-0.391787
ATRN_HUMAN	Attractin (DPPT-L) (Mahogany homolog)	7.7	158.54	6.73	-0.278446
ST1C4_HUMAN	Sulfotransferase 1C4 (ST1C4) (EC 2.8.2.-) (Sulfotransferase 1C2) (SULT1C#2)	10.9	35.519	8.22	-0.606291
STC2_HUMAN	Stanniocalcin-2 (STC-2) (Stanniocalcin-related protein) (STC-related protein) (STCRP)	11.9	33.248	6.91	-0.51755
DDAH1_HUMAN	N(G),N(G)-dimethylarginine dimethylaminohydrolase 1 (DDAH-1) (Dimethylarginine dimethylaminohydrolase 1) (EC 3.5.3.18) (DDAHI) (Dimethylargininase-1)	31.9	31.121	5.53	-0.132982
ECM2_HUMAN	Extracellular matrix protein 2 (Matrix glycoprotein SC1/ECM2)	4.9	79.788	5.3	-0.6
LY6H_HUMAN	Lymphocyte antigen 6H (Ly-6H)	22.1	14.669	6.28	0.245
NFASC_HUMAN	Neurofascin	27.7	150.02	6.15	-0.527617
AGRL1_HUMAN	Adhesion G protein-coupled receptor L1 (Calcium-independent alpha-latrotoxin receptor 1) (CIRL-1) (Latrophilin-1) (Lectomedin-2)	9.2	162.71	6.13	-0.229104
ENDD1_HUMAN	Endonuclease domain-containing 1 protein (EC 3.1.30.-)	29	55.016	5.54	0.1358
CSTN1_HUMAN	Calsyntenin-1 (Alcadein-alpha) (Alc-alpha) (Alzheimer-related cadherin-like protein) (Non-classical cadherin XB31alpha) [Cleaved into: Soluble Alc-alpha (SAlc-alpha); CTF1-alpha (C-terminal fragment 1-alpha)]	37.9	109.79	4.77	-0.451988
UNC5C_HUMAN	Netrin receptor UNC5C (Protein unc-5 homolog 3) (Protein unc-5 homolog C)	1.3	103.14	5.56	-0.181096
CSPG5_HUMAN	Chondroitin sulfate proteoglycan 5 (Acidic leucine-rich EGF-like domain-containing brain protein) (Neuroglycan C)	2.3	60.016	4.35	-0.471555
GDF11_HUMAN	Growth/differentiation factor 11 (GDF-11) (Bone morphogenetic protein 11) (BMP-11)	9.6	45.09	7.67	-0.286978
VNN1_HUMAN	Pantetheinase (EC 3.5.1.92) (Pantetheine hydrolase) (Tiff66) (Vascular non-inflammatory molecule 1) (Vanin-1)	22.2	57.011	5.18	-0.0631579
NPTXR_HUMAN	Neuronal pentraxin receptor	32.2	52.846	5.82	-0.091
CV031_HUMAN	Uncharacterized protein C22orf31	7.2	32.654	10.06	-0.732759
FSTL3_HUMAN	Follistatin-related protein 3 (Follistatin-like protein 3) (Follistatin-related gene protein)	9.5	27.663	6.16	-0.196578
LY86_HUMAN	Lymphocyte antigen 86 (Ly-86) (Protein MD-1)	19.8	17.905	5.41	0.0709877
ITGBL_HUMAN	Integrin beta-like protein 1 (Osteoblast-specific cysteine-rich protein) (Ten integrin EGF-like repeat domain-containing protein)	15.2	53.921	5.27	-0.59413
ADH1G_HUMAN	Alcohol dehydrogenase 1C (EC 1.1.1.1) (Alcohol dehydrogenase subunit gamma)	6.7	39.867	8.63	0.143467
LDHA_HUMAN	L-lactate dehydrogenase A chain (LDH-A) (EC 1.1.1.27) (Cell proliferation-inducing gene 19 protein) (LDH muscle subunit) (LDH-M) (Renal carcinoma antigen NY-REN-59)	23.8	36.688	8.46	-0.0063253
GSHR_HUMAN	Glutathione reductase, mitochondrial (GR) (GRase) (EC 1.8.1.7)	10.9	56.256	7.61	-0.048659
SODC_HUMAN	Superoxide dismutase [Cu-Zn] (EC 1.15.1.1) (Superoxide dismutase 1) (hSod1)	60.4	15.936	5.7	-0.343506
CERU_HUMAN	Ceruloplasmin (EC 1.16.3.1) (Ferroxidase)	63.1	122.2	5.41	-0.535962
AATM_HUMAN	Aspartate aminotransferase, mitochondrial (mAspAT) (EC 2.6.1.1) (EC 2.6.1.7) (Fatty acid-binding protein) (FABP-1) (Glutamate oxaloacetate transaminase 2) (Kynurenine aminotransferase 4) (Kynurenine aminotransferase IV) (Kynurenine--oxoglutarate transaminase 4) (Kynurenine--oxoglutarate transaminase IV) (Plasma membrane-associated fatty acid-binding protein) (FABPpm) (Transaminase A)	17	47.517	8.98	-0.205814
PGK1_HUMAN	Phosphoglycerate kinase 1 (EC 2.7.2.3) (Cell migration-inducing gene 10 protein) (Primer recognition protein 2) (PRP 2)	49.4	44.614	8.3	-0.0779376
THRB_HUMAN	Prothrombin (EC 3.4.21.5) (Coagulation factor II) [Cleaved into: Activation peptide fragment 1; Activation peptide fragment 2; Thrombin light chain; Thrombin heavy chain]	52.9	70.036	5.23	-0.539228
C1R_HUMAN	Complement C1r subcomponent (EC 3.4.21.41) (Complement component 1 subcomponent r) [Cleaved into: Complement C1r subcomponent heavy chain; Complement C1r subcomponent light chain]	46.7	80.118	5.76	-0.509929
HPT_HUMAN	Haptoglobin (Zonulin) [Cleaved into: Haptoglobin alpha chain; Haptoglobin beta chain]	27.8	45.205	6.13	-0.421182
FA9_HUMAN	Coagulation factor IX (EC 3.4.21.22) (Christmas factor) (Plasma thromboplastin component) (PTC) [Cleaved into: Coagulation factor IXa light chain; Coagulation factor IXa heavy chain]	9.1	51.778	5.2	-0.377223
FA10_HUMAN	Coagulation factor X (EC 3.4.21.6) (Stuart factor) (Stuart-Prower factor) [Cleaved into: Factor X light chain; Factor X heavy chain; Activated factor Xa heavy chain]	16.6	54.731	5.38	-0.579713
CFAD_HUMAN	Complement factor D (EC 3.4.21.46) (Adipsin) (C3 convertase activator) (Properdin factor D)	44.3	27.033	6.85	-0.0992095
PLMN_HUMAN	Plasminogen (EC 3.4.21.7) [Cleaved into: Plasmin heavy chain A; Activation peptide; Angiostatin; Plasmin heavy chain A, short form; Plasmin light chain B]	65.4	90.568	7.08	-0.687531
FA12_HUMAN	Coagulation factor XII (EC 3.4.21.38) (Hageman factor) (HAF) [Cleaved into: Coagulation factor XIIa heavy chain; Beta-factor XIIa part 1; Coagulation factor XIIa light chain (Beta-factor XIIa part 2)]	27.8	67.791	9	-0.411057
CFAB_HUMAN	Complement factor B (EC 3.4.21.47) (C3/C5 convertase) (Glycine-rich beta glycoprotein) (GBG) (PBF2) (Properdin factor B) [Cleaved into: Complement factor B Ba fragment; Complement factor B Bb fragment]	47.4	85.532	6.66	-0.501047
CAH1_HUMAN	Carbonic anhydrase 1 (EC 4.2.1.1) (Carbonate dehydratase I) (Carbonic anhydrase B) (CAB) (Carbonic anhydrase I) (CA-I)	51.7	28.87	6.63	-0.536398
CAH2_HUMAN	Carbonic anhydrase 2 (EC 4.2.1.1) (Carbonate dehydratase II) (Carbonic anhydrase C) (CAC) (Carbonic anhydrase II) (CA-II)	28.8	29.246	6.86	-0.578846
ANT3_HUMAN	Antithrombin-III (ATIII) (Serpin C1)	53	52.602	5.95	-0.278233
A1AT_HUMAN	Alpha-1-antitrypsin (Alpha-1 protease inhibitor) (Alpha-1-antiproteinase) (Serpin A1) [Cleaved into: Short peptide from AAT (SPAAT)]	32.3	46.736	5.37	-0.183254
AACT_HUMAN	Alpha-1-antichymotrypsin (ACT) (Cell growth-inhibiting gene 24/25 protein) (Serpin A3) [Cleaved into: Alpha-1-antichymotrypsin His-Pro-less]	38.3	47.65	5.32	-0.0652482
ANGT_HUMAN	Angiotensinogen (Serpin A8) [Cleaved into: Angiotensin-1 (Angiotensin 1-10) (Angiotensin I) (Ang I); Angiotensin-2 (Angiotensin 1-8) (Angiotensin II) (Ang II); Angiotensin-3 (Angiotensin 2-8) (Angiotensin III) (Ang III) (Des-Asp[1]-angiotensin II); Angiotensin-4 (Angiotensin 3-8) (Angiotensin IV) (Ang IV); Angiotensin 1-9; Angiotensin 1-7; Angiotensin 1-5; Angiotensin 1-4]	46	53.154	5.6	0.0645361
A2MG_HUMAN	Alpha-2-macroglobulin (Alpha-2-M) (C3 and PZP-like alpha-2-macroglobulin domain-containing protein 5)	4.2	163.29	5.98	-0.195047
CO3_HUMAN	Complement C3 (C3 and PZP-like alpha-2-macroglobulin domain-containing protein 1) [Cleaved into: Complement C3 beta chain; C3-beta-c (C3bc); Complement C3 alpha chain; C3a anaphylatoxin; Acylation stimulating protein (ASP) (C3adesArg); Complement C3b alpha' chain; Complement C3c alpha' chain fragment 1; Complement C3dg fragment; Complement C3g fragment; Complement C3d fragment; Complement C3f fra…	34	187.15	6	-0.320265
CO5_HUMAN	Complement C5 (C3 and PZP-like alpha-2-macroglobulin domain-containing protein 4) [Cleaved into: Complement C5 beta chain; Complement C5 alpha chain; C5a anaphylatoxin; Complement C5 alpha' chain]	36.9	188.3	5.01	-0.176372
TIMP1_HUMAN	Metalloproteinase inhibitor 1 (Erythroid-potentiating activity) (EPA) (Fibroblast collagenase inhibitor) (Collagenase inhibitor) (Tissue inhibitor of metalloproteinases 1) (TIMP-1)	45.4	23.171	8.47	-0.0198068
CYTC_HUMAN	Cystatin-C (Cystatin-3) (Gamma-trace) (Neuroendocrine basic polypeptide) (Post-gamma-globulin)	57.5	15.799	8.75	-0.111644
CYTA_HUMAN	Cystatin-A (Cystatin-AS) (Stefin-A) [Cleaved into: Cystatin-A, N-terminally processed]	18.4	11.006	5.38	-0.677551
KNG1_HUMAN	Kininogen-1 (Alpha-2-thiol proteinase inhibitor) (Fitzgerald factor) (High molecular weight kininogen) (HMWK) (Williams-Fitzgerald-Flaujeac factor) [Cleaved into: Kininogen-1 heavy chain; T-kinin (Ile-Ser-Bradykinin); Bradykinin (Kallidin I); Lysyl-bradykinin (Kallidin II); Kininogen-1 light chain; Low molecular weight growth-promoting factor]	34	71.957	6.23	-0.757298
PDGFB_HUMAN	Platelet-derived growth factor subunit B (PDGF subunit B) (PDGF-2) (Platelet-derived growth factor B chain) (Platelet-derived growth factor beta polypeptide) (Proto-oncogene c-Sis) (Becaplermin)	7.9	27.283	9.38	-0.542739
PENK_HUMAN	Proenkephalin-A [Cleaved into: Synenkephalin; Met-enkephalin (Opioid growth factor) (OGF); PENK(114-133); PENK(143-183); Met-enkephalin-Arg-Gly-Leu; Leu-enkephalin; PENK(237-258); Met-enkephalin-Arg-Phe]	13.1	30.787	4.84	-0.799251
IGF2_HUMAN	Insulin-like growth factor II (IGF-II) (Somatomedin-A) (T3M-11-derived growth factor) [Cleaved into: Insulin-like growth factor II; Insulin-like growth factor II Ala-25 Del; Preptin]	13.9	20.14	6.41	-0.275
IGKC_HUMAN	Immunoglobulin kappa constant (Ig kappa chain C region) (Ig kappa chain C region AG) (Ig kappa chain C region CUM) (Ig kappa chain C region EU) (Ig kappa chain C region OU) (Ig kappa chain C region ROY) (Ig kappa chain C region TI)	64.5	11.765	6.11	-0.537383
IGHG1_HUMAN	Immunoglobulin heavy constant gamma 1 (Ig gamma-1 chain C region) (Ig gamma-1 chain C region EU) (Ig gamma-1 chain C region KOL) (Ig gamma-1 chain C region NIE)	37.6	36.105	8.46	-0.428182
IGHG2_HUMAN	Immunoglobulin heavy constant gamma 2 (Ig gamma-2 chain C region) (Ig gamma-2 chain C region DOT) (Ig gamma-2 chain C region TIL) (Ig gamma-2 chain C region ZIE)	31.9	35.9	7.66	-0.418712
IGHA1_HUMAN	Immunoglobulin heavy constant alpha 1 (Ig alpha-1 chain C region) (Ig alpha-1 chain C region BUR) (Ig alpha-1 chain C region TRO)	12.2	37.654	6.08	-0.205666
MYG_HUMAN	Myoglobin	40.3	17.184	7.29	-0.475974
CO1A1_HUMAN	Collagen alpha-1(I) chain (Alpha-1 type I collagen)	8.7	138.94	9.29	-0.787773
CO3A1_HUMAN	Collagen alpha-1(III) chain	5.4	138.56	9.36	-0.796862
CO4A1_HUMAN	Collagen alpha-1(IV) chain [Cleaved into: Arresten]	0.9	160.61	8.46	-0.62115
K1C14_HUMAN	Keratin, type I cytoskeletal 14 (Cytokeratin-14) (CK-14) (Keratin-14) (K14)	44.3	51.561	5.09	-0.537076
K2C6A_HUMAN	Keratin, type II cytoskeletal 6A (Cytokeratin-6A) (CK-6A) (Cytokeratin-6D) (CK-6D) (Keratin-6A) (K6A) (Type-II keratin Kb6) (allergen Hom s 5)	33.2	60.044	8.14	-0.438475
APOA1_HUMAN	Apolipoprotein A-I (Apo-AI) (ApoA-I) (Apolipoprotein A1) [Cleaved into: Proapolipoprotein A-I (ProapoA-I); Truncated apolipoprotein A-I (Apolipoprotein A-I(1-242))]	17.2	30.777	5.45	-0.717228
APOE_HUMAN	Apolipoprotein E (Apo-E)	64.7	36.154	5.52	-0.595899
APOA2_HUMAN	Apolipoprotein A-II (Apo-AII) (ApoA-II) (Apolipoprotein A2) [Cleaved into: Proapolipoprotein A-II (ProapoA-II); Truncated apolipoprotein A-II (Apolipoprotein A-II(1-76))]	21	11.175	6.51	-0.084
APOC3_HUMAN	Apolipoprotein C-III (Apo-CIII) (ApoC-III) (Apolipoprotein C3)	27.3	10.852	4.72	-0.0858586
FIBA_HUMAN	Fibrinogen alpha chain [Cleaved into: Fibrinopeptide A; Fibrinogen alpha chain]	15.7	94.972	3.92	-0.821709
FIBB_HUMAN	Fibrinogen beta chain [Cleaved into: Fibrinopeptide B; Fibrinogen beta chain]	34.4	55.928	4.14	-0.758452
FIBG_HUMAN	Fibrinogen gamma chain	32	51.511	5.24	-0.5883
CRP_HUMAN	C-reactive protein [Cleaved into: C-reactive protein(1-205)]	18.8	25.038	5.28	-0.0321429
SAMP_HUMAN	Serum amyloid P-component (SAP) (9.5S alpha-1-glycoprotein) [Cleaved into: Serum amyloid P-component(1-203)]	23.3	25.387	6.12	-0.0784753
C1QA_HUMAN	Complement C1q subcomponent subunit A	23.3	26.016	9.34	-0.380816
C1QB_HUMAN	Complement C1q subcomponent subunit B	20.6	26.721	8.85	-0.256917
C1QC_HUMAN	Complement C1q subcomponent subunit C	25.3	25.773	8.33	-0.186122
CO9_HUMAN	Complement component C9 [Cleaved into: Complement component C9a; Complement component C9b]	27.9	63.173	5.42	-0.450447
APOH_HUMAN	Beta-2-glycoprotein 1 (APC inhibitor) (Activated protein C-binding protein) (Anticardiolipin cofactor) (Apolipoprotein H) (Apo-H) (Beta-2-glycoprotein I) (B2GPI) (Beta(2)GPI)	43.8	38.298	8.37	-0.273623
A2GL_HUMAN	Leucine-rich alpha-2-glycoprotein (LRG)	41.2	38.177	5.66	-0.143804
FINC_HUMAN	Fibronectin (FN) (Cold-insoluble globulin) (CIG) [Cleaved into: Anastellin; Ugl-Y1; Ugl-Y2; Ugl-Y3]	34.4	262.62	5.39	-0.542582
RET4_HUMAN	Retinol-binding protein 4 (Plasma retinol-binding protein) (PRBP) (RBP) [Cleaved into: Plasma retinol-binding protein(1-182); Plasma retinol-binding protein(1-181); Plasma retinol-binding protein(1-179); Plasma retinol-binding protein(1-176)]	71.6	23.01	5.27	-0.433333
AMBP_HUMAN	Protein AMBP [Cleaved into: Alpha-1-microglobulin (Protein HC) (Alpha-1 microglycoprotein) (Complex-forming glycoprotein heterogeneous in charge); Inter-alpha-trypsin inhibitor light chain (ITI-LC) (Bikunin) (EDC1) (HI-30) (Uronic-acid-rich protein); Trypstatin]	40.9	38.999	6.13	-0.298864
A1AG1_HUMAN	Alpha-1-acid glycoprotein 1 (AGP 1) (Orosomucoid-1) (OMD 1)	25.9	23.511	5	-0.535821
FETUA_HUMAN	Alpha-2-HS-glycoprotein (Alpha-2-Z-globulin) (Ba-alpha-2-glycoprotein) (Fetuin-A) [Cleaved into: Alpha-2-HS-glycoprotein chain A; Alpha-2-HS-glycoprotein chain B]	40.6	39.324	4.53	-0.189646
TTHY_HUMAN	Transthyretin (ATTR) (Prealbumin) (TBPA)	64.6	15.887	5.31	-0.0285714
ALBU_HUMAN	Serum albumin	72.7	69.366	5.67	-0.353859
VTDB_HUMAN	Vitamin D-binding protein (DBP) (VDB) (Gc protein-derived macrophage activating factor) (Gc-MAF) (GcMAF) (Gc-globulin) (Group-specific component) (Gc) (Vitamin D-binding protein-macrophage activating factor) (DBP-maf)	65.6	52.963	5.22	-0.336287
TRFE_HUMAN	Serotransferrin (Transferrin) (Beta-1 metal-binding globulin) (Siderophilin)	48.7	77.063	6.7	-0.336246
HEMO_HUMAN	Hemopexin (Beta-1B-glycoprotein)	62.6	51.676	6.43	-0.434199
FRIH_HUMAN	Ferritin heavy chain (Ferritin H subunit) (EC 1.16.3.1) (Cell proliferation-inducing gene 15 protein) [Cleaved into: Ferritin heavy chain, N-terminally processed]	25.1	21.225	5.31	-0.772678
MT1M_HUMAN	Metallothionein-1M (MT-1M) (Metallothionein-IM) (MT-IM)	19.7	6.1103	8.05	0.268852
ANGI_HUMAN	Angiogenin (EC 3.1.27.-) (Ribonuclease 5) (RNase 5)	12.9	16.55	9.73	-0.422449
FA11_HUMAN	Coagulation factor XI (FXI) (EC 3.4.21.27) (Plasma thromboplastin antecedent) (PTA) [Cleaved into: Coagulation factor XIa heavy chain; Coagulation factor XIa light chain]	9.1	70.108	8.47	-0.26304
KLKB1_HUMAN	Plasma kallikrein (EC 3.4.21.34) (Fletcher factor) (Kininogenin) (Plasma prekallikrein) (PKK) [Cleaved into: Plasma kallikrein heavy chain; Plasma kallikrein light chain]	14.9	71.369	8.66	-0.263009
SLPI_HUMAN	Antileukoproteinase (ALP) (BLPI) (HUSI-1) (Mucus proteinase inhibitor) (MPI) (Protease inhibitor WAP4) (Secretory leukocyte protease inhibitor) (Seminal proteinase inhibitor) (WAP four-disulfide core domain protein 4)	9.1	14.326	9.11	-0.305303
VTNC_HUMAN	Vitronectin (VN) (S-protein) (Serum-spreading factor) (V75) [Cleaved into: Vitronectin V65 subunit; Vitronectin V10 subunit; Somatomedin-B]	40.2	54.305	5.47	-0.723431
CATA_HUMAN	Catalase (EC 1.11.1.6)	24.3	59.755	6.95	-0.585579
FUCO_HUMAN	Tissue alpha-L-fucosidase (EC 3.2.1.51) (Alpha-L-fucosidase I) (Alpha-L-fucoside fucohydrolase 1) (Alpha-L-fucosidase 1)	10.7	53.688	5.92	-0.419528
PROC_HUMAN	Vitamin K-dependent protein C (EC 3.4.21.69) (Anticoagulant protein C) (Autoprothrombin IIA) (Blood coagulation factor XIV) [Cleaved into: Vitamin K-dependent protein C light chain; Vitamin K-dependent protein C heavy chain; Activation peptide]	6.9	52.071	5.6	-0.349458
ALDOA_HUMAN	Fructose-bisphosphate aldolase A (EC 4.1.2.13) (Lung cancer antigen NY-LU-1) (Muscle-type aldolase)	46.4	39.42	8.39	-0.262088
CYTB_HUMAN	Cystatin-B (CPI-B) (Liver thiol proteinase inhibitor) (Stefin-B)	33.7	11.139	6.96	-0.545918
APOB_HUMAN	Apolipoprotein B-100 (Apo B-100) [Cleaved into: Apolipoprotein B-48 (Apo B-48)]	4.9	515.6	6.57	-0.296428
PRIO_HUMAN	Major prion protein (PrP) (ASCR) (PrP27-30) (PrP33-35C) (CD antigen CD230)	28.1	27.661	9.39	-0.567194
SODM_HUMAN	Superoxide dismutase [Mn], mitochondrial (EC 1.15.1.1)	32.4	24.75	6.86	-0.406757
LCAT_HUMAN	Phosphatidylcholine-sterol acyltransferase (EC 2.3.1.43) (Lecithin-cholesterol acyltransferase) (Phospholipid-cholesterol acyltransferase)	20.2	49.577	5.71	-0.131591
HRG_HUMAN	Histidine-rich glycoprotein (Histidine-proline-rich glycoprotein) (HPRG)	32.8	59.578	7.03	-0.956762
THY1_HUMAN	Thy-1 membrane glycoprotein (CDw90) (Thy-1 antigen) (CD antigen CD90)	24.8	17.935	9.16	0.0453416
A1BG_HUMAN	Alpha-1B-glycoprotein (Alpha-1-B glycoprotein)	57.6	54.253	5.63	-0.216566
K2C1_HUMAN	Keratin, type II cytoskeletal 1 (67 kDa cytokeratin) (Cytokeratin-1) (CK-1) (Hair alpha protein) (Keratin-1) (K1) (Type-II keratin Kb1)	45.3	66.038	8.15	-0.625776
VWF_HUMAN	von Willebrand factor (vWF) [Cleaved into: von Willebrand antigen 2 (von Willebrand antigen II)]	1	309.26	5.06	-0.207856
SHBG_HUMAN	Sex hormone-binding globulin (SHBG) (Sex steroid-binding protein) (SBP) (Testis-specific androgen-binding protein) (ABP) (Testosterone-estradiol-binding globulin) (TeBG) (Testosterone-estrogen-binding globulin)	23.4	43.779	5.83	-0.166667
G3P_HUMAN	Glyceraldehyde-3-phosphate dehydrogenase (GAPDH) (EC 1.2.1.12) (Peptidyl-cysteine S-nitrosylase GAPDH) (EC 2.6.99.-)	29	36.053	8.58	-0.107761
H2A1J_HUMAN	Histone H2A type 1-J (Histone H2A/e)	12.5	13.936	10.88	-0.446094
SCG1_HUMAN	Secretogranin-1 (Chromogranin-B) (CgB) (Secretogranin I) (SgI) [Cleaved into: PE-11; GAWK peptide; CCB peptide]	49	78.275	5.02	-1.55643
A4_HUMAN	Amyloid-beta A4 protein (ABPP) (APPI) (APP) (Alzheimer disease amyloid protein) (Amyloid precursor protein) (Amyloid-beta precursor protein) (Cerebral vascular amyloid peptide) (CVAP) (PreA4) (Protease nexin-II) (PN-II) [Cleaved into: N-APP; Soluble APP-alpha (S-APP-alpha); Soluble APP-beta (S-APP-beta); C99 (Beta-secretase C-terminal fragment) (Beta-CTF); Amyloid-beta protein 42 (Abeta42) (Beta-…	41	86.942	4.72	-0.583896
APOD_HUMAN	Apolipoprotein D (Apo-D) (ApoD)	22.2	21.275	5.2	-0.0534392
S10A8_HUMAN	Protein S100-A8 (Calgranulin-A) (Calprotectin L1L subunit) (Cystic fibrosis antigen) (CFAG) (Leukocyte L1 complex light chain) (Migration inhibitory factor-related protein 8) (MRP-8) (p8) (S100 calcium-binding protein A8) (Urinary stone protein band A)	11.8	10.834	6.5	-0.396774
IPSP_HUMAN	Plasma serine protease inhibitor (Acrosomal serine protease inhibitor) (Plasminogen activator inhibitor 3) (PAI-3) (PAI3) (Protein C inhibitor) (PCI) (Serpin A5)	19.7	45.674	9.17	-0.115271
IC1_HUMAN	Plasma protease C1 inhibitor (C1 Inh) (C1Inh) (C1 esterase inhibitor) (C1-inhibiting factor) (Serpin G1)	27.6	55.154	5.97	-0.125
CFAI_HUMAN	Complement factor I (EC 3.4.21.45) (C3B/C4B inactivator) [Cleaved into: Complement factor I heavy chain; Complement factor I light chain]	41.3	65.75	7.38	-0.320755
F13B_HUMAN	Coagulation factor XIII B chain (Fibrin-stabilizing factor B subunit) (Protein-glutamine gamma-glutamyltransferase B chain) (Transglutaminase B chain)	12.9	75.51	5.94	-0.551437
ICAM1_HUMAN	Intercellular adhesion molecule 1 (ICAM-1) (Major group rhinovirus receptor) (CD antigen CD54)	10.3	57.825	8.15	-0.271429
FABPH_HUMAN	Fatty acid-binding protein, heart (Fatty acid-binding protein 3) (Heart-type fatty acid-binding protein) (H-FABP) (Mammary-derived growth inhibitor) (MDGI) (Muscle fatty acid-binding protein) (M-FABP)	6.8	14.858	6.34	-0.265414
TETN_HUMAN	Tetranectin (TN) (C-type lectin domain family 3 member B) (Plasminogen kringle 4-binding protein)	46	22.537	5.8	-0.298515
THBG_HUMAN	Thyroxine-binding globulin (Serpin A7) (T4-binding globulin)	41.7	46.324	5.76	0.0151807
HEP2_HUMAN	Heparin cofactor 2 (Heparin cofactor II) (HC-II) (Protease inhibitor leuserpin-2) (HLS2) (Serpin D1)	36.5	57.07	6.26	-0.235671
CALB1_HUMAN	Calbindin (Calbindin D28) (D-28K) (Vitamin D-dependent calcium-binding protein, avian-type)	19.5	30.025	4.7	-0.498467
CHLE_HUMAN	Cholinesterase (EC 3.1.1.8) (Acylcholine acylhydrolase) (Butyrylcholine esterase) (Choline esterase II) (Pseudocholinesterase)	11	68.417	6.33	-0.264452
GELS_HUMAN	Gelsolin (AGEL) (Actin-depolymerizing factor) (ADF) (Brevin)	54.6	85.696	5.72	-0.414578
CO2_HUMAN	Complement C2 (EC 3.4.21.43) (C3/C5 convertase) [Cleaved into: Complement C2b fragment; Complement C2a fragment]	42.7	83.267	7.57	-0.298271
S10A9_HUMAN	Protein S100-A9 (Calgranulin-B) (Calprotectin L1H subunit) (Leukocyte L1 complex heavy chain) (Migration inhibitory factor-related protein 14) (MRP-14) (p14) (S100 calcium-binding protein A9)	30.7	13.242	5.71	-0.870175
APOA4_HUMAN	Apolipoprotein A-IV (Apo-AIV) (ApoA-IV) (Apolipoprotein A4)	60.9	45.398	5.18	-0.795707
KCRM_HUMAN	Creatine kinase M-type (EC 2.7.3.2) (Creatine kinase M chain) (Creatine phosphokinase M-type) (CPK-M) (M-CK)	21.8	43.101	6.77	-0.589764
ENOA_HUMAN	Alpha-enolase (EC 4.2.1.11) (2-phospho-D-glycerate hydro-lyase) (C-myc promoter-binding protein) (Enolase 1) (MBP-1) (MPB-1) (Non-neural enolase) (NNE) (Phosphopyruvate hydratase) (Plasminogen-binding protein)	23.5	47.168	6.99	-0.221429
G6PI_HUMAN	Glucose-6-phosphate isomerase (GPI) (EC 5.3.1.9) (Autocrine motility factor) (AMF) (Neuroleukin) (NLK) (Phosphoglucose isomerase) (PGI) (Phosphohexose isomerase) (PHI) (Sperm antigen 36) (SA-36)	5.7	63.146	8.44	-0.344444
HEXA_HUMAN	Beta-hexosaminidase subunit alpha (EC 3.2.1.52) (Beta-N-acetylhexosaminidase subunit alpha) (Hexosaminidase subunit A) (N-acetyl-beta-glucosaminidase subunit alpha)	10.6	60.702	4.83	-0.222306
ACBP_HUMAN	Acyl-CoA-binding protein (ACBP) (Diazepam-binding inhibitor) (DBI) (Endozepine) (EP)	31	10.044	6.11	-0.897701
LDHB_HUMAN	L-lactate dehydrogenase B chain (LDH-B) (EC 1.1.1.27) (LDH heart subunit) (LDH-H) (Renal carcinoma antigen NY-REN-46)	33.8	36.638	5.72	0.055988
PROS_HUMAN	Vitamin K-dependent protein S	33.4	75.122	5.17	-0.29497
PDIA1_HUMAN	Protein disulfide-isomerase (PDI) (EC 5.3.4.1) (Cellular thyroid hormone-binding protein) (Prolyl 4-hydroxylase subunit beta) (p55)	3.1	57.116	4.69	-0.430512
CSF1R_HUMAN	Macrophage colony-stimulating factor 1 receptor (CSF-1 receptor) (CSF-1-R) (CSF-1R) (M-CSF-R) (EC 2.7.10.1) (Proto-oncogene c-Fms) (CD antigen CD115)	14.8	107.98	5.91	-0.207716
CATD_HUMAN	Cathepsin D (EC 3.4.23.5) [Cleaved into: Cathepsin D light chain; Cathepsin D heavy chain]	52.2	44.552	5.6	0.0230583
ANXA2_HUMAN	Annexin A2 (Annexin II) (Annexin-2) (Calpactin I heavy chain) (Calpactin-1 heavy chain) (Chromobindin-8) (Lipocortin II) (Placental anticoagulant protein IV) (PAP-IV) (Protein I) (p36)	8.3	38.604	7.56	-0.524484
CO8A_HUMAN	Complement component C8 alpha chain (Complement component 8 subunit alpha)	35.6	65.163	5.74	-0.516267
CO8B_HUMAN	Complement component C8 beta chain (Complement component 8 subunit beta)	44.7	67.046	7.85	-0.552623
CO8G_HUMAN	Complement component C8 gamma chain	54.5	22.277	8.52	-0.0589109
CAH3_HUMAN	Carbonic anhydrase 3 (EC 4.2.1.1) (Carbonate dehydratase III) (Carbonic anhydrase III) (CA-III)	40.4	29.557	6.94	-0.603077
PGS2_HUMAN	Decorin (Bone proteoglycan II) (PG-S2) (PG40)	25.3	39.746	8.76	-0.246518
SAP_HUMAN	Prosaposin (Proactivator polypeptide) [Cleaved into: Saposin-A (Protein A); Saposin-B-Val; Saposin-B (Cerebroside sulfate activator) (CSAct) (Dispersin) (Sphingolipid activator protein 1) (SAP-1) (Sulfatide/GM1 activator); Saposin-C (A1 activator) (Co-beta-glucosidase) (Glucosylceramidase activator) (Sphingolipid activator protein 2) (SAP-2); Saposin-D (Component C) (Protein C)]	30.9	58.112	5.06	-0.0639313
HEXB_HUMAN	Beta-hexosaminidase subunit beta (EC 3.2.1.52) (Beta-N-acetylhexosaminidase subunit beta) (Hexosaminidase subunit B) (Cervical cancer proto-oncogene 7 protein) (HCC-7) (N-acetyl-beta-glucosaminidase subunit beta) [Cleaved into: Beta-hexosaminidase subunit beta chain B; Beta-hexosaminidase subunit beta chain A]	17.1	63.111	5.9	-0.17446
CATL1_HUMAN	Cathepsin L1 (EC 3.4.22.15) (Cathepsin L) (Major excreted protein) (MEP) [Cleaved into: Cathepsin L1 heavy chain; Cathepsin L1 light chain]	22.2	37.564	4.43	-0.573273
PROF1_HUMAN	Profilin-1 (Epididymis tissue protein Li 184a) (Profilin I)	46.4	15.054	8.47	-0.116429
CATB_HUMAN	Cathepsin B (EC 3.4.22.1) (APP secretase) (APPS) (Cathepsin B1) [Cleaved into: Cathepsin B light chain; Cathepsin B heavy chain]	43.1	37.821	5.22	-0.394395
LAMB1_HUMAN	Laminin subunit beta-1 (Laminin B1 chain) (Laminin-1 subunit beta) (Laminin-10 subunit beta) (Laminin-12 subunit beta) (Laminin-2 subunit beta) (Laminin-6 subunit beta) (Laminin-8 subunit beta)	11.3	198.04	4.81	-0.468813
RNAS1_HUMAN	Ribonuclease pancreatic (EC 3.1.27.5) (HP-RNase) (RIB-1) (RNase UpI-1) (Ribonuclease 1) (RNase 1) (Ribonuclease A) (RNase A)	55.1	17.644	8.98	-0.453846
CO1A2_HUMAN	Collagen alpha-2(I) chain (Alpha-2 type I collagen)	8.2	129.31	9.88	-0.648097
TNR16_HUMAN	Tumor necrosis factor receptor superfamily member 16 (Gp80-LNGFR) (Low affinity neurotrophin receptor p75NTR) (Low-affinity nerve growth factor receptor) (NGF receptor) (p75 ICD) (CD antigen CD271)	13.1	45.183	4.55	-0.277752
DAF_HUMAN	Complement decay-accelerating factor (CD antigen CD55)	31.2	41.4	7	-0.305774
CBG_HUMAN	Corticosteroid-binding globulin (CBG) (Serpin A6) (Transcortin)	26.2	45.14	5.64	0.112346
4F2_HUMAN	4F2 cell-surface antigen heavy chain (4F2hc) (4F2 heavy chain antigen) (Lymphocyte activation antigen 4F2 large subunit) (Solute carrier family 3 member 2) (CD antigen CD98)	10	67.993	4.89	-0.146825
MMP2_HUMAN	72 kDa type IV collagenase (EC 3.4.24.24) (72 kDa gelatinase) (Gelatinase A) (Matrix metalloproteinase-2) (MMP-2) (TBE-1) [Cleaved into: PEX]	41.4	73.881	5.02	-0.446364
SODE_HUMAN	Extracellular superoxide dismutase [Cu-Zn] (EC-SOD) (EC 1.15.1.1)	54.2	25.851	6.32	-0.370417
CD14_HUMAN	Monocyte differentiation antigen CD14 (Myeloid cell-specific leucine-rich glycoprotein) (CD antigen CD14) [Cleaved into: Monocyte differentiation antigen CD14, urinary form; Monocyte differentiation antigen CD14, membrane-bound form]	24.8	40.076	5.58	0.0826667
CFAH_HUMAN	Complement factor H (H factor 1)	57.5	139.09	6.12	-0.603006
FCG3A_HUMAN	Low affinity immunoglobulin gamma Fc region receptor III-A (CD16a antigen) (Fc-gamma RIII-alpha) (Fc-gamma RIII) (Fc-gamma RIIIa) (FcRIII) (FcRIIIa) (FcR-10) (IgG Fc receptor III-2) (CD antigen CD16a)	16.9	29.089	8.24	-0.282283
A2AP_HUMAN	Alpha-2-antiplasmin (Alpha-2-AP) (Alpha-2-plasmin inhibitor) (Alpha-2-PI) (Serpin F2)	38.7	54.565	5.87	-0.124033
K1C16_HUMAN	Keratin, type I cytoskeletal 16 (Cytokeratin-16) (CK-16) (Keratin-16) (K16)	41.6	51.267	4.98	-0.517336
ENOG_HUMAN	Gamma-enolase (EC 4.2.1.11) (2-phospho-D-glycerate hydro-lyase) (Enolase 2) (Neural enolase) (Neuron-specific enolase) (NSE)	41.9	47.268	4.91	-0.188249
DOPO_HUMAN	Dopamine beta-hydroxylase (EC 1.14.17.1) (Dopamine beta-monooxygenase) [Cleaved into: Soluble dopamine beta-hydroxylase]	5	69.064	5.97	-0.191896
GSTP1_HUMAN	Glutathione S-transferase P (EC 2.5.1.18) (GST class-pi) (GSTP1-1)	33.8	23.356	5.44	-0.121429
LEG1_HUMAN	Galectin-1 (Gal-1) (14 kDa laminin-binding protein) (HLBP14) (14 kDa lectin) (Beta-galactoside-binding lectin L-14-I) (Galaptin) (HBL) (HPL) (Lactose-binding lectin 1) (Lectin galactoside-binding soluble 1) (Putative MAPK-activating protein PM12) (S-Lac lectin 1)	11.1	14.716	5.3	-0.151111
DHPR_HUMAN	Dihydropteridine reductase (EC 1.5.1.34) (HDHPR) (Quinoid dihydropteridine reductase) (Short chain dehydrogenase/reductase family 33C member 1)	37.7	25.789	7.1	0.00409836
SPRC_HUMAN	SPARC (Basement-membrane protein 40) (BM-40) (Osteonectin) (ON) (Secreted protein acidic and rich in cysteine)	45.2	34.632	4.66	-0.470957
CSF1_HUMAN	Macrophage colony-stimulating factor 1 (CSF-1) (M-CSF) (MCSF) (Lanimostim) [Cleaved into: Processed macrophage colony-stimulating factor 1]	7.2	60.179	5.07	-0.532491
PGFRB_HUMAN	Platelet-derived growth factor receptor beta (PDGF-R-beta) (PDGFR-beta) (EC 2.7.10.1) (Beta platelet-derived growth factor receptor) (Beta-type platelet-derived growth factor receptor) (CD140 antigen-like family member B) (Platelet-derived growth factor receptor 1) (PDGFR-1) (CD antigen CD140b)	3.8	123.97	4.87	-0.213834
DLDH_HUMAN	Dihydrolipoyl dehydrogenase, mitochondrial (EC 1.8.1.4) (Dihydrolipoamide dehydrogenase) (Glycine cleavage system L protein)	10.2	54.177	6.5	-0.035167
CATH_HUMAN	Pro-cathepsin H [Cleaved into: Cathepsin H mini chain; Cathepsin H (EC 3.4.22.16); Cathepsin H heavy chain; Cathepsin H light chain]	23.3	37.393	4	-0.277612
C1S_HUMAN	Complement C1s subcomponent (EC 3.4.21.42) (C1 esterase) (Complement component 1 subcomponent s) [Cleaved into: Complement C1s subcomponent heavy chain; Complement C1s subcomponent light chain]	40.6	76.684	4.85	-0.37064
UCHL1_HUMAN	Ubiquitin carboxyl-terminal hydrolase isozyme L1 (UCH-L1) (EC 3.4.19.12) (EC 6.-.-.-) (Neuron cytoplasmic protein 9.5) (PGP 9.5) (PGP9.5) (Ubiquitin thioesterase L1)	8.1	24.824	5.22	-0.295516
ALDOC_HUMAN	Fructose-bisphosphate aldolase C (EC 4.1.2.13) (Brain-type aldolase)	46.2	39.455	6.41	-0.240659
CO4A_HUMAN	Complement C4-A (Acidic complement C4) (C3 and PZP-like alpha-2-macroglobulin domain-containing protein 2) [Cleaved into: Complement C4 beta chain; Complement C4-A alpha chain; C4a anaphylatoxin; C4b-A; C4d-A; Complement C4 gamma chain]	55.2	192.78	8.69	-0.252408
CO4B_HUMAN	Complement C4-B (Basic complement C4) (C3 and PZP-like alpha-2-macroglobulin domain-containing protein 3) [Cleaved into: Complement C4 beta chain; Complement C4-B alpha chain; C4a anaphylatoxin; C4b-B; C4d-B; Complement C4 gamma chain]	54.5	192.75	8.69	-0.253383
RL40_HUMAN	Ubiquitin-60S ribosomal protein L40 (CEP52) (Ubiquitin A-52 residue ribosomal protein fusion product 1) [Cleaved into: Ubiquitin; 60S ribosomal protein L40 (Large ribosomal subunit protein eL40)]	33.6	14.728	6.56	-0.703125
IGLC3_HUMAN	Immunoglobulin lambda constant 3 (Ig lambda chain C region DOT) (Ig lambda chain C region NEWM) (Ig lambda-3 chain C regions)	23.6	11.265	6.08	-0.438679
CALM3_HUMAN	Calmodulin-3	40.3	16.837	4.09	-0.653691
LYNX1_HUMAN	Ly-6/neurotoxin-like protein 1 (Endogenous prototoxin LYNX1) (Testicular tissue protein Li 112)	15.5	12.641	8.09	0.441379
SRGN_HUMAN	Serglycin (Hematopoietic proteoglycan core protein) (Platelet proteoglycan core protein) (P.PG) (Secretory granule proteoglycan core protein)	17.1	17.652	4.58	-0.499367
RNAS2_HUMAN	Non-secretory ribonuclease (EC 3.1.27.5) (Eosinophil-derived neurotoxin) (RNase UpI-2) (Ribonuclease 2) (RNase 2) (Ribonuclease US)	9.3	18.354	9.2	-0.298758
OSTP_HUMAN	Osteopontin (Bone sialoprotein 1) (Nephropontin) (Secreted phosphoprotein 1) (SPP-1) (Urinary stone protein) (Uropontin)	53.2	35.422	4.35	-1.10032
PTPRF_HUMAN	Receptor-type tyrosine-protein phosphatase F (EC 3.1.3.48) (Leukocyte common antigen related) (LAR)	10.4	212.88	5.91	-0.36817
THIO_HUMAN	Thioredoxin (Trx) (ATL-derived factor) (ADF) (Surface-associated sulphydryl protein) (SASP)	21	11.737	4.82	-0.0961905
CO7_HUMAN	Complement component C7	55.2	93.517	6.09	-0.486477
CMGA_HUMAN	Chromogranin-A (CgA) (Pituitary secretory protein I) (SP-I) [Cleaved into: Vasostatin-1 (Vasostatin I); Vasostatin-2 (Vasostatin II); EA-92; ES-43; Pancreastatin; SS-18; WA-8; WE-14; LF-19; Catestatin (SL21); AL-11; GV-19; GR-44; ER-37; GE-25; Serpinin-RRG; Serpinin; p-Glu serpinin precursor]	46.8	50.688	4.57	-1.13195
KIT_HUMAN	Mast/stem cell growth factor receptor Kit (SCFR) (EC 2.7.10.1) (Piebald trait protein) (PBT) (Proto-oncogene c-Kit) (Tyrosine-protein kinase Kit) (p145 c-kit) (v-kit Hardy-Zuckerman 4 feline sarcoma viral oncogene homolog) (CD antigen CD117)	6.4	109.86	6.38	-0.250512
CLUS_HUMAN	Clusterin (Aging-associated gene 4 protein) (Apolipoprotein J) (Apo-J) (Complement cytolysis inhibitor) (CLI) (Complement-associated protein SP-40,40) (Ku70-binding protein 1) (NA1/NA2) (Testosterone-repressed prostate message 2) (TRPM-2) [Cleaved into: Clusterin beta chain (ApoJalpha) (Complement cytolysis inhibitor a chain); Clusterin alpha chain (ApoJbeta) (Complement cytolysis inhibitor b cha…	33.2	52.494	5.89	-0.664588
BIP_HUMAN	Endoplasmic reticulum chaperone BiP (EC 3.6.4.10) (78 kDa glucose-regulated protein) (GRP-78) (Binding-immunoglobulin protein) (BiP) (Heat shock protein 70 family protein 5) (HSP70 family protein 5) (Heat shock protein family A member 5) (Immunoglobulin heavy chain-binding protein)	21.3	72.332	5.01	-0.486697
LAMC1_HUMAN	Laminin subunit gamma-1 (Laminin B2 chain) (Laminin-1 subunit gamma) (Laminin-10 subunit gamma) (Laminin-11 subunit gamma) (Laminin-2 subunit gamma) (Laminin-3 subunit gamma) (Laminin-4 subunit gamma) (Laminin-6 subunit gamma) (Laminin-7 subunit gamma) (Laminin-8 subunit gamma) (Laminin-9 subunit gamma) (S-laminin subunit gamma) (S-LAM gamma)	12.9	177.6	4.94	-0.61504
HSP7C_HUMAN	Heat shock cognate 71 kDa protein (Heat shock 70 kDa protein 8) (Lipopolysaccharide-associated protein 1) (LAP-1) (LPS-associated protein 1)	11.9	70.897	5.37	-0.456037
41_HUMAN	Protein 4.1 (P4.1) (4.1R) (Band 4.1) (EPB4.1)	1.5	97.016	5.41	-0.770023
MBL2_HUMAN	Mannose-binding protein C (MBP-C) (Collectin-1) (MBP1) (Mannan-binding protein) (Mannose-binding lectin)	5.2	26.143	5.4	-0.426613
LAMP1_HUMAN	Lysosome-associated membrane glycoprotein 1 (LAMP-1) (Lysosome-associated membrane protein 1) (CD107 antigen-like family member A) (CD antigen CD107a)	3.8	44.882	8.84	-0.0196643
FGFR1_HUMAN	Fibroblast growth factor receptor 1 (FGFR-1) (EC 2.7.10.1) (Basic fibroblast growth factor receptor 1) (BFGFR) (bFGF-R-1) (Fms-like tyrosine kinase 2) (FLT-2) (N-sam) (Proto-oncogene c-Fgr) (CD antigen CD331)	9	91.867	5.77	-0.366545
MPRI_HUMAN	Cation-independent mannose-6-phosphate receptor (CI Man-6-P receptor) (CI-MPR) (M6PR) (300 kDa mannose 6-phosphate receptor) (MPR 300) (Insulin-like growth factor 2 receptor) (Insulin-like growth factor II receptor) (IGF-II receptor) (M6P/IGF2 receptor) (M6P/IGF2R) (CD antigen CD222)	1	274.37	5.55	-0.370173
CO6A1_HUMAN	Collagen alpha-1(VI) chain	29.8	108.53	5.2	-0.525195
CO6A3_HUMAN	Collagen alpha-3(VI) chain	9.2	343.67	6.15	-0.227038
FA5_HUMAN	Coagulation factor V (Activated protein C cofactor) (Proaccelerin, labile factor) [Cleaved into: Coagulation factor V heavy chain; Coagulation factor V light chain]	6.7	251.7	5.68	-0.598741
PIP_HUMAN	Prolactin-inducible protein (Gross cystic disease fluid protein 15) (GCDFP-15) (Prolactin-induced protein) (Secretory actin-binding protein) (SABP) (gp17)	20.5	16.572	5.4	0.175342
FCG2A_HUMAN	Low affinity immunoglobulin gamma Fc region receptor II-a (IgG Fc receptor II-a) (CDw32) (Fc-gamma RII-a) (Fc-gamma-RIIa) (FcRII-a) (CD antigen CD32)	9.8	35	6.37	-0.306625
ACE_HUMAN	Angiotensin-converting enzyme (ACE) (EC 3.2.1.-) (EC 3.4.15.1) (Dipeptidyl carboxypeptidase I) (Kininase II) (CD antigen CD143) [Cleaved into: Angiotensin-converting enzyme, soluble form]	4.1	149.71	5.89	-0.398392
CADH1_HUMAN	Cadherin-1 (CAM 120/80) (Epithelial cadherin) (E-cadherin) (Uvomorulin) (CD antigen CD324) [Cleaved into: E-Cad/CTF1; E-Cad/CTF2; E-Cad/CTF3]	1.8	97.455	4.23	-0.351361
PEPD_HUMAN	Xaa-Pro dipeptidase (X-Pro dipeptidase) (EC 3.4.13.9) (Imidodipeptidase) (Peptidase D) (Proline dipeptidase) (Prolidase)	14.2	54.548	5.64	-0.129615
LAMP2_HUMAN	Lysosome-associated membrane glycoprotein 2 (LAMP-2) (Lysosome-associated membrane protein 2) (CD107 antigen-like family member B) (LGP-96) (CD antigen CD107b)	7.1	44.96	5.13	-0.0439024
SCG2_HUMAN	Secretogranin-2 (Chromogranin-C) (Secretogranin II) (SgII) [Cleaved into: Secretoneurin (SN); Manserin]	13.8	70.94	4.66	-1.03241
NCAM1_HUMAN	Neural cell adhesion molecule 1 (N-CAM-1) (NCAM-1) (CD antigen CD56)	36.6	94.573	4.79	-0.410606
ICAM2_HUMAN	Intercellular adhesion molecule 2 (ICAM-2) (CD antigen CD102)	8	30.654	7.78	-0.0156364
CSPG2_HUMAN	Versican core protein (Chondroitin sulfate proteoglycan core protein 2) (Chondroitin sulfate proteoglycan 2) (Glial hyaluronate-binding protein) (GHAP) (Large fibroblast proteoglycan) (PG-M)	6.4	372.82	4.42	-0.516225
K1C10_HUMAN	Keratin, type I cytoskeletal 10 (Cytokeratin-10) (CK-10) (Keratin-10) (K10)	59.1	58.826	5.13	-0.62363
K1C13_HUMAN	Keratin, type I cytoskeletal 13 (Cytokeratin-13) (CK-13) (Keratin-13) (K13)	13.3	49.588	4.91	-0.474672
K2C5_HUMAN	Keratin, type II cytoskeletal 5 (58 kDa cytokeratin) (Cytokeratin-5) (CK-5) (Keratin-5) (K5) (Type-II keratin Kb5)	37.3	62.378	7.58	-0.427966
PDIA4_HUMAN	Protein disulfide-isomerase A4 (EC 5.3.4.1) (Endoplasmic reticulum resident protein 70) (ER protein 70) (ERp70) (Endoplasmic reticulum resident protein 72) (ER protein 72) (ERp-72) (ERp72)	3.7	72.932	4.89	-0.543101
CO6_HUMAN	Complement component C6	29.3	104.79	6.17	-0.594218
PLSL_HUMAN	Plastin-2 (L-plastin) (LC64P) (Lymphocyte cytosolic protein 1) (LCP-1)	24.6	70.288	5.29	-0.311643
CD59_HUMAN	CD59 glycoprotein (1F5 antigen) (20 kDa homologous restriction factor) (HRF-20) (HRF20) (MAC-inhibitory protein) (MAC-IP) (MEM43 antigen) (Membrane attack complex inhibition factor) (MACIF) (Membrane inhibitor of reactive lysis) (MIRL) (Protectin) (CD antigen CD59)	25.8	14.177	5.18	0.0664062
EDN3_HUMAN	Endothelin-3 (ET-3) (Preproendothelin-3) (PPET3)	4.6	25.454	5.38	-0.551261
LYAM1_HUMAN	L-selectin (CD62 antigen-like family member L) (Leukocyte adhesion molecule 1) (LAM-1) (Leukocyte surface antigen Leu-8) (Leukocyte-endothelial cell adhesion molecule 1) (LECAM1) (Lymph node homing receptor) (TQ1) (gp90-MEL) (CD antigen CD62L)	12.1	42.187	6.04	-0.37043
FOLR2_HUMAN	Folate receptor beta (FR-beta) (Folate receptor 2) (Folate receptor, fetal/placental) (Placental folate-binding protein) (FBP)	20.4	29.279	7.47	-0.443529
CD99_HUMAN	CD99 antigen (12E7) (E2 antigen) (Protein MIC2) (T-cell surface glycoprotein E2) (CD antigen CD99)	32.4	18.848	4.51	-0.436216
GLU2B_HUMAN	Glucosidase 2 subunit beta (80K-H protein) (Glucosidase II subunit beta) (Protein kinase C substrate 60.1 kDa protein heavy chain) (PKCSH)	24.8	59.425	4.33	-0.910417
NID1_HUMAN	Nidogen-1 (NID-1) (Entactin)	10.7	136.38	5.05	-0.377947
KPYM_HUMAN	Pyruvate kinase PKM (EC 2.7.1.40) (Cytosolic thyroid hormone-binding protein) (CTHBP) (Opa-interacting protein 3) (OIP-3) (Pyruvate kinase 2/3) (Pyruvate kinase muscle isozyme) (Thyroid hormone-binding protein 1) (THBP1) (Tumor M2-PK) (p58)	50.7	57.936	7.95	-0.12806
ACYP2_HUMAN	Acylphosphatase-2 (EC 3.6.1.7) (Acylphosphatase, muscle type isozyme) (Acylphosphate phosphohydrolase 2)	22.2	11.139	9.52	-0.60101
ENPL_HUMAN	Endoplasmin (94 kDa glucose-regulated protein) (GRP-94) (Heat shock protein 90 kDa beta member 1) (Tumor rejection antigen 1) (gp96 homolog)	6.2	92.468	4.73	-0.712702
CBPB1_HUMAN	Carboxypeptidase B (EC 3.4.17.2) (Pancreas-specific protein) (PASP)	13.7	47.367	6.68	-0.316067
FABP4_HUMAN	Fatty acid-binding protein, adipocyte (Adipocyte lipid-binding protein) (ALBP) (Adipocyte-type fatty acid-binding protein) (A-FABP) (AFABP) (Fatty acid-binding protein 4)	15.9	14.719	6.8	-0.249242
AMPN_HUMAN	Aminopeptidase N (AP-N) (hAPN) (EC 3.4.11.2) (Alanyl aminopeptidase) (Aminopeptidase M) (AP-M) (Microsomal aminopeptidase) (Myeloid plasma membrane glycoprotein CD13) (gp150) (CD antigen CD13)	6.5	109.54	5.31	-0.316546
PVR_HUMAN	Poliovirus receptor (Nectin-like protein 5) (NECL-5) (CD antigen CD155)	13.4	45.302	5.94	-0.0482014
CBPN_HUMAN	Carboxypeptidase N catalytic chain (CPN) (EC 3.4.17.3) (Anaphylatoxin inactivator) (Arginine carboxypeptidase) (Carboxypeptidase N polypeptide 1) (Carboxypeptidase N small subunit) (Kininase-1) (Lysine carboxypeptidase) (Plasma carboxypeptidase B) (Serum carboxypeptidase N) (SCPN)	5.2	52.286	6.88	-0.475546
ARSA_HUMAN	Arylsulfatase A (ASA) (EC 3.1.6.8) (Cerebroside-sulfatase) [Cleaved into: Arylsulfatase A component B; Arylsulfatase A component C]	11.2	53.588	5.57	0.0116371
EZRI_HUMAN	Ezrin (Cytovillin) (Villin-2) (p81)	4.9	69.412	5.94	-0.97116
FOLR1_HUMAN	Folate receptor alpha (FR-alpha) (Adult folate-binding protein) (FBP) (Folate receptor 1) (Folate receptor, adult) (KB cells FBP) (Ovarian tumor-associated antigen MOv18)	7.4	29.819	8.32	-0.41751
GNS_HUMAN	N-acetylglucosamine-6-sulfatase (EC 3.1.6.14) (Glucosamine-6-sulfatase) (G6S)	8.3	62.081	7.92	-0.286051
DESP_HUMAN	Desmoplakin (DP) (250/210 kDa paraneoplastic pemphigus antigen)	1.4	331.77	6.44	-0.823372
TIMP2_HUMAN	Metalloproteinase inhibitor 2 (CSC-21K) (Tissue inhibitor of metalloproteinases 2) (TIMP-2)	25.5	24.399	6.48	-0.197273
CD44_HUMAN	CD44 antigen (CDw44) (Epican) (Extracellular matrix receptor III) (ECMR-III) (GP90 lymphocyte homing/adhesion receptor) (HUTCH-I) (Heparan sulfate proteoglycan) (Hermes antigen) (Hyaluronate receptor) (Phagocytic glycoprotein 1) (PGP-1) (Phagocytic glycoprotein I) (PGP-I) (CD antigen CD44)	4.2	81.537	5.1	-0.762129
PGCA_HUMAN	Aggrecan core protein (Cartilage-specific proteoglycan core protein) (CSPCP) (Chondroitin sulfate proteoglycan core protein 1) (Chondroitin sulfate proteoglycan 1) [Cleaved into: Aggrecan core protein 2]	3.4	250.19	4.05	-0.267787
CBPE_HUMAN	Carboxypeptidase E (CPE) (EC 3.4.17.10) (Carboxypeptidase H) (CPH) (Enkephalin convertase) (Prohormone-processing carboxypeptidase)	40.3	53.15	4.85	-0.44895
NAGAB_HUMAN	Alpha-N-acetylgalactosaminidase (EC 3.2.1.49) (Alpha-galactosidase B)	2.9	46.564	4.85	-0.123114
HSP76_HUMAN	Heat shock 70 kDa protein 6 (Heat shock 70 kDa protein B')	4.8	71.027	5.81	-0.45972
AATC_HUMAN	Aspartate aminotransferase, cytoplasmic (cAspAT) (EC 2.6.1.1) (EC 2.6.1.3) (Cysteine aminotransferase, cytoplasmic) (Cysteine transaminase, cytoplasmic) (cCAT) (Glutamate oxaloacetate transaminase 1) (Transaminase A)	52.5	46.247	6.57	-0.276513
NEUM_HUMAN	Neuromodulin (Axonal membrane protein GAP-43) (Growth-associated protein 43) (Neural phosphoprotein B-50) (pp46)	36.1	24.802	4.64	-1.24076
SAP3_HUMAN	Ganglioside GM2 activator (Cerebroside sulfate activator protein) (GM2-AP) (Sphingolipid activator protein 3) (SAP-3) [Cleaved into: Ganglioside GM2 activator isoform short]	30.6	20.838	4.76	0.201554
IBP3_HUMAN	Insulin-like growth factor-binding protein 3 (IBP-3) (IGF-binding protein 3) (IGFBP-3)	19.9	31.674	8.76	-0.535052
IBP2_HUMAN	Insulin-like growth factor-binding protein 2 (IBP-2) (IGF-binding protein 2) (IGFBP-2)	46.5	34.814	6.89	-0.439692
PGAM1_HUMAN	Phosphoglycerate mutase 1 (EC 5.4.2.11) (EC 5.4.2.4) (BPG-dependent PGAM 1) (Phosphoglycerate mutase isozyme B) (PGAM-B)	32.3	28.804	6.75	-0.497638
AMD_HUMAN	Peptidyl-glycine alpha-amidating monooxygenase (PAM) [Includes: Peptidylglycine alpha-hydroxylating monooxygenase (PHM) (EC 1.14.17.3); Peptidyl-alpha-hydroxyglycine alpha-amidating lyase (EC 4.3.2.5) (Peptidylamidoglycolate lyase) (PAL)]	21.3	108.33	5.83	-0.324872
CADH2_HUMAN	Cadherin-2 (CDw325) (Neural cadherin) (N-cadherin) (CD antigen CD325)	25.2	99.808	4.43	-0.346026
VCAM1_HUMAN	Vascular cell adhesion protein 1 (V-CAM 1) (VCAM-1) (INCAM-100) (CD antigen CD106)	29.1	81.275	5.11	-0.167794
ITIH2_HUMAN	Inter-alpha-trypsin inhibitor heavy chain H2 (ITI heavy chain H2) (ITI-HC2) (Inter-alpha-inhibitor heavy chain 2) (Inter-alpha-trypsin inhibitor complex component II) (Serum-derived hyaluronan-associated protein) (SHAP)	33.3	106.46	5.75	-0.292706
ITIH1_HUMAN	Inter-alpha-trypsin inhibitor heavy chain H1 (ITI heavy chain H1) (ITI-HC1) (Inter-alpha-inhibitor heavy chain 1) (Inter-alpha-trypsin inhibitor complex component III) (Serum-derived hyaluronan-associated protein) (SHAP)	31.8	101.39	6.33	-0.281559
AMY2B_HUMAN	Alpha-amylase 2B (EC 3.2.1.1) (1,4-alpha-D-glucan glucanohydrolase 2B) (Carcinoid alpha-amylase)	11.4	57.709	6.49	-0.417025
TCO2_HUMAN	Transcobalamin-2 (TC-2) (Transcobalamin II) (TC II) (TCII)	11.5	47.534	6.4	-0.0613583
CD33_HUMAN	Myeloid cell surface antigen CD33 (Sialic acid-binding Ig-like lectin 3) (Siglec-3) (gp67) (CD antigen CD33)	9.6	39.825	8.69	-0.323077
TNR1B_HUMAN	Tumor necrosis factor receptor superfamily member 1B (Tumor necrosis factor receptor 2) (TNF-R2) (Tumor necrosis factor receptor type II) (TNF-RII) (TNFR-II) (p75) (p80 TNF-alpha receptor) (CD antigen CD120b) (Etanercept) [Cleaved into: Tumor necrosis factor receptor superfamily member 1b, membrane form; Tumor necrosis factor-binding protein 2 (TBP-2) (TBPII)]	2.8	48.291	5.95	-0.293059
PRVA_HUMAN	Parvalbumin alpha	57.3	12.059	4.98	-0.368182
ITAL_HUMAN	Integrin alpha-L (CD11 antigen-like family member A) (Leukocyte adhesion glycoprotein LFA-1 alpha chain) (LFA-1A) (Leukocyte function-associated molecule 1 alpha chain) (CD antigen CD11a)	1.5	128.77	5.39	-0.149829
MIME_HUMAN	Mimecan (Osteoglycin) (Osteoinductive factor) (OIF)	42.6	33.922	5.22	-0.268121
EFNA1_HUMAN	Ephrin-A1 (EPH-related receptor tyrosine kinase ligand 1) (LERK-1) (Immediate early response protein B61) (Tumor necrosis factor alpha-induced protein 4) (TNF alpha-induced protein 4) [Cleaved into: Ephrin-A1, secreted form]	9.3	23.787	6.35	-0.477561
MAG_HUMAN	Myelin-associated glycoprotein (Siglec-4a)	6.7	69.068	4.94	-0.101438
ASPG_HUMAN	N(4)-(beta-N-acetylglucosaminyl)-L-asparaginase (EC 3.5.1.26) (Aspartylglucosaminidase) (Glycosylasparaginase) (N4-(N-acetyl-beta-glucosaminyl)-L-asparagine amidase) [Cleaved into: Glycosylasparaginase alpha chain; Glycosylasparaginase beta chain]	9.5	37.208	4.82	-0.151156
SYT1_HUMAN	Synaptotagmin-1 (Synaptotagmin I) (SytI) (p65)	8.1	47.573	8.26	-0.429858
FGFR2_HUMAN	Fibroblast growth factor receptor 2 (FGFR-2) (EC 2.7.10.1) (K-sam) (KGFR) (Keratinocyte growth factor receptor) (CD antigen CD332)	3.8	92.024	5.56	-0.348599
PIMT_HUMAN	Protein-L-isoaspartate(D-aspartate) O-methyltransferase (PIMT) (EC 2.1.1.77) (L-isoaspartyl protein carboxyl methyltransferase) (Protein L-isoaspartyl/D-aspartyl methyltransferase) (Protein-beta-aspartate methyltransferase)	18.5	24.636	6.78	-0.16652
TENX_HUMAN	Tenascin-X (TN-X) (Hexabrachion-like protein)	13	458.22	5.05	-0.513761
IDS_HUMAN	Iduronate 2-sulfatase (EC 3.1.6.13) (Alpha-L-iduronate sulfate sulfatase) (Idursulfase) [Cleaved into: Iduronate 2-sulfatase 42 kDa chain; Iduronate 2-sulfatase 14 kDa chain]	21.6	61.872	5.45	-0.312545
GPX3_HUMAN	Glutathione peroxidase 3 (GPx-3) (GSHPx-3) (EC 1.11.1.9) (Extracellular glutathione peroxidase) (Plasma glutathione peroxidase) (GPx-P) (GSHPx-P)	29.2	25.552	7.85	-0.221778
FGFR3_HUMAN	Fibroblast growth factor receptor 3 (FGFR-3) (EC 2.7.10.1) (CD antigen CD333)	6.1	87.709	5.6	-0.242184
ROA2_HUMAN	Heterogeneous nuclear ribonucleoproteins A2/B1 (hnRNP A2/B1)	4.5	37.429	8.97	-0.931445
IBP4_HUMAN	Insulin-like growth factor-binding protein 4 (IBP-4) (IGF-binding protein 4) (IGFBP-4)	41.9	27.934	6.87	-0.493023
CAH4_HUMAN	Carbonic anhydrase 4 (EC 4.2.1.1) (Carbonate dehydratase IV) (Carbonic anhydrase IV) (CA-IV)	13.1	35.032	6.4	-0.34391
CPN2_HUMAN	Carboxypeptidase N subunit 2 (Carboxypeptidase N 83 kDa chain) (Carboxypeptidase N large subunit) (Carboxypeptidase N polypeptide 2) (Carboxypeptidase N regulatory subunit)	14.5	60.556	5.54	0.0680734
MRC1_HUMAN	Macrophage mannose receptor 1 (MMR) (C-type lectin domain family 13 member D) (C-type lectin domain family 13 member D-like) (Human mannose receptor) (hMR) (Macrophage mannose receptor 1-like protein 1) (CD antigen CD206)	7.4	166.01	6.08	-0.552473
FBLN1_HUMAN	Fibulin-1 (FIBL-1)	49.2	77.213	5.03	-0.265718
PPIB_HUMAN	Peptidyl-prolyl cis-trans isomerase B (PPIase B) (EC 5.2.1.8) (CYP-S1) (Cyclophilin B) (Rotamase B) (S-cyclophilin) (SCYLP)	30.1	23.742	9.25	-0.197685
CBLN1_HUMAN	Cerebellin-1 (Precerebellin) [Cleaved into: Cerebellin (CER); [des-Ser1]-cerebellin]	18.7	21.097	6.93	0.0388601
PTPRD_HUMAN	Receptor-type tyrosine-protein phosphatase delta (Protein-tyrosine phosphatase delta) (R-PTP-delta) (EC 3.1.3.48)	10.4	214.76	6.1	-0.418672
PTPRG_HUMAN	Receptor-type tyrosine-protein phosphatase gamma (Protein-tyrosine phosphatase gamma) (R-PTP-gamma) (EC 3.1.3.48)	9	162	5.93	-0.488581
PTPRZ_HUMAN	Receptor-type tyrosine-protein phosphatase zeta (R-PTP-zeta) (EC 3.1.3.48) (Protein-tyrosine phosphatase receptor type Z polypeptide 1) (Protein-tyrosine phosphatase receptor type Z polypeptide 2) (R-PTP-zeta-2)	9.4	254.58	4.73	-0.366436
OMGP_HUMAN	Oligodendrocyte-myelin glycoprotein	17.3	49.607	7.8	-0.170909
COF1_HUMAN	Cofilin-1 (18 kDa phosphoprotein) (p18) (Cofilin, non-muscle isoform)	49.4	18.502	8.26	-0.359036
LAMA2_HUMAN	Laminin subunit alpha-2 (Laminin M chain) (Laminin-12 subunit alpha) (Laminin-2 subunit alpha) (Laminin-4 subunit alpha) (Merosin heavy chain)	6.1	343.9	6.01	-0.427867
IBP6_HUMAN	Insulin-like growth factor-binding protein 6 (IBP-6) (IGF-binding protein 6) (IGFBP-6)	42.5	25.322	7.92	-0.68875
IBP5_HUMAN	Insulin-like growth factor-binding protein 5 (IBP-5) (IGF-binding protein 5) (IGFBP-5)	9.6	30.57	8.59	-0.622794
ZA2G_HUMAN	Zinc-alpha-2-glycoprotein (Zn-alpha-2-GP) (Zn-alpha-2-glycoprotein)	56	34.258	5.58	-0.575839
CATS_HUMAN	Cathepsin S (EC 3.4.22.27)	18.1	37.495	7.64	-0.497583
MOES_HUMAN	Moesin (Membrane-organizing extension spike protein)	16.5	67.819	6.09	-0.975043
HGFL_HUMAN	Hepatocyte growth factor-like protein (Macrophage stimulatory protein) (Macrophage-stimulating protein) (MSP) [Cleaved into: Hepatocyte growth factor-like protein alpha chain; Hepatocyte growth factor-like protein beta chain]	26.4	80.319	8.01	-0.610689
CNTFR_HUMAN	Ciliary neurotrophic factor receptor subunit alpha (CNTF receptor subunit alpha) (CNTFR-alpha)	25.5	40.633	6.27	-0.109677
PON1_HUMAN	Serum paraoxonase/arylesterase 1 (PON 1) (EC 3.1.1.2) (EC 3.1.1.81) (EC 3.1.8.1) (Aromatic esterase 1) (A-esterase 1) (K-45) (Serum aryldialkylphosphatase 1)	27.6	39.731	5.08	-0.0912676
CALR_HUMAN	Calreticulin (CRP55) (Calregulin) (Endoplasmic reticulum resident protein 60) (ERp60) (HACBP) (grp60)	44.1	48.141	4.29	-1.10432
CALX_HUMAN	Calnexin (IP90) (Major histocompatibility complex class I antigen-binding protein p88) (p90)	16	67.567	4.46	-0.873986
PROP_HUMAN	Properdin (Complement factor P)	19.2	51.276	8.33	-0.614286
IMPA1_HUMAN	Inositol monophosphatase 1 (IMP 1) (IMPase 1) (EC 3.1.3.25) (D-galactose 1-phosphate phosphatase) (EC 3.1.3.94) (Inositol-1(or 4)-monophosphatase 1) (Lithium-sensitive myo-inositol monophosphatase A1)	12.3	30.188	5.14	0.0433213
CTGF_HUMAN	Connective tissue growth factor (CCN family member 2) (Hypertrophic chondrocyte-specific protein 24) (Insulin-like growth factor-binding protein 8) (IBP-8) (IGF-binding protein 8) (IGFBP-8)	7.4	38.091	8.31	-0.213181
EPHB2_HUMAN	Ephrin type-B receptor 2 (EC 2.7.10.1) (Developmentally-regulated Eph-related tyrosine kinase) (ELK-related tyrosine kinase) (EPH tyrosine kinase 3) (EPH-like kinase 5) (EK5) (hEK5) (Renal carcinoma antigen NY-REN-47) (Tyrosine-protein kinase TYRO5) (Tyrosine-protein kinase receptor EPH-3)	1.1	117.49	6	-0.29346
KAIN_HUMAN	Kallistatin (Kallikrein inhibitor) (Peptidase inhibitor 4) (PI-4) (Serpin A4)	44.5	48.541	7.88	-0.0686183
MARCS_HUMAN	Myristoylated alanine-rich C-kinase substrate (MARCKS) (Protein kinase C substrate, 80 kDa protein, light chain) (80K-L protein) (PKCSL)	20.8	31.554	4.46	-0.714458
BLVRB_HUMAN	Flavin reductase (NADPH) (FR) (EC 1.5.1.30) (Biliverdin reductase B) (BVR-B) (EC 1.3.1.24) (Biliverdin-IX beta-reductase) (Green heme-binding protein) (GHBP) (NADPH-dependent diaphorase) (NADPH-flavin reductase) (FLR)	23.3	22.119	7.31	-0.0597087
PEBP1_HUMAN	Phosphatidylethanolamine-binding protein 1 (PEBP-1) (HCNPpp) (Neuropolypeptide h3) (Prostatic-binding protein) (Raf kinase inhibitor protein) (RKIP) [Cleaved into: Hippocampal cholinergic neurostimulating peptide (HCNP)]	79.1	21.057	7.43	-0.652406
PDIA3_HUMAN	Protein disulfide-isomerase A3 (EC 5.3.4.1) (58 kDa glucose-regulated protein) (58 kDa microsomal protein) (p58) (Disulfide isomerase ER-60) (Endoplasmic reticulum resident protein 57) (ER protein 57) (ERp57) (Endoplasmic reticulum resident protein 60) (ER protein 60) (ERp60)	37.6	56.782	5.61	-0.506337
1C06_HUMAN	HLA class I histocompatibility antigen, Cw-6 alpha chain (MHC class I antigen Cw*6)	15.8	40.968	5.57	-0.565301
UFO_HUMAN	Tyrosine-protein kinase receptor UFO (EC 2.7.10.1) (AXL oncogene)	8.5	98.335	5.14	-0.291275
LC1L1_HUMAN	Putative lipocalin 1-like protein 1 (Lipocalin 1-like pseudogene 1)	6.8	17.918	4.82	-0.24321
GDIA_HUMAN	Rab GDP dissociation inhibitor alpha (Rab GDI alpha) (Guanosine diphosphate dissociation inhibitor 1) (GDI-1) (Oligophrenin-2) (Protein XAP-4)	20.1	50.582	5	-0.30179
CASPE_HUMAN	Caspase-14 (CASP-14) (EC 3.4.22.-) [Cleaved into: Caspase-14 subunit p17, mature form; Caspase-14 subunit p10, mature form; Caspase-14 subunit p20, intermediate form; Caspase-14 subunit p8, intermediate form]	20.7	27.679	4.75	-0.560331
1433B_HUMAN	14-3-3 protein beta/alpha (Protein 1054) (Protein kinase C inhibitor protein 1) (KCIP-1) [Cleaved into: 14-3-3 protein beta/alpha, N-terminally processed]	17.9	28.082	4.76	-0.729268
1433S_HUMAN	14-3-3 protein sigma (Epithelial cell marker protein 1) (Stratifin)	7.3	27.774	4.68	-0.59879
L1CAM_HUMAN	Neural cell adhesion molecule L1 (N-CAM-L1) (NCAM-L1) (CD antigen CD171)	13.8	140	5.81	-0.449006
PRDX2_HUMAN	Peroxiredoxin-2 (EC 1.11.1.15) (Natural killer cell-enhancing factor B) (NKEF-B) (PRP) (Thiol-specific antioxidant protein) (TSA) (Thioredoxin peroxidase 1) (Thioredoxin-dependent peroxide reductase 1)	39.4	21.892	5.67	-0.199495
CADH5_HUMAN	Cadherin-5 (7B4 antigen) (Vascular endothelial cadherin) (VE-cadherin) (CD antigen CD144)	11.9	87.527	5.01	-0.424872
MA1A1_HUMAN	Mannosyl-oligosaccharide 1,2-alpha-mannosidase IA (EC 3.2.1.113) (Man(9)-alpha-mannosidase) (Man9-mannosidase) (Mannosidase alpha class 1A member 1) (Processing alpha-1,2-mannosidase IA) (Alpha-1,2-mannosidase IA)	12.4	72.968	6.03	-0.265391
RNAS4_HUMAN	Ribonuclease 4 (RNase 4) (EC 3.1.27.-)	40.1	16.84	9.18	-0.372109
TRY3_HUMAN	Trypsin-3 (EC 3.4.21.4) (Brain trypsinogen) (Mesotrypsinogen) (Serine protease 3) (Serine protease 4) (Trypsin III) (Trypsin IV)	4.3	32.528	6.56	-0.277632
GPC1_HUMAN	Glypican-1 [Cleaved into: Secreted glypican-1]	10.6	61.68	6.08	-0.34552
RADI_HUMAN	Radixin	5.5	68.563	6.03	-1.00652
TSP2_HUMAN	Thrombospondin-2	6.5	129.99	4.61	-0.647099
TSP4_HUMAN	Thrombospondin-4	10.6	105.87	4.4	-0.534547
K1C9_HUMAN	Keratin, type I cytoskeletal 9 (Cytokeratin-9) (CK-9) (Keratin-9) (K9)	57.1	62.064	5.14	-0.700642
SAA4_HUMAN	Serum amyloid A-4 protein (Constitutively expressed serum amyloid A protein) (C-SAA)	8.5	14.746	9.07	-0.519231
FBN1_HUMAN	Fibrillin-1 [Cleaved into: Asprosin]	3.1	312.24	4.74	-0.421909
BASI_HUMAN	Basigin (5F7) (Collagenase stimulatory factor) (Extracellular matrix metalloproteinase inducer) (EMMPRIN) (Leukocyte activation antigen M6) (OK blood group antigen) (Tumor cell-derived collagenase stimulatory factor) (TCSF) (CD antigen CD147)	4.2	42.2	5.33	-0.322857
ALS_HUMAN	Insulin-like growth factor-binding protein complex acid labile subunit (ALS)	27.8	66.034	6.13	0.018843
K22E_HUMAN	Keratin, type II cytoskeletal 2 epidermal (Cytokeratin-2e) (CK-2e) (Epithelial keratin-2e) (Keratin-2 epidermis) (Keratin-2e) (K2e) (Type-II keratin Kb2)	65.4	65.432	8.07	-0.470892
CH3L1_HUMAN	Chitinase-3-like protein 1 (39 kDa synovial protein) (Cartilage glycoprotein 39) (CGP-39) (GP-39) (hCGP-39) (YKL-40)	55.1	42.625	8.65	-0.217755
PGM1_HUMAN	Phosphoglucomutase-1 (PGM 1) (EC 5.4.2.2) (Glucose phosphomutase 1)	9.6	61.448	6.3	-0.131317
PEDF_HUMAN	Pigment epithelium-derived factor (PEDF) (Cell proliferation-inducing gene 35 protein) (EPC-1) (Serpin F1)	42.6	46.312	5.9	-0.163876
FHR2_HUMAN	Complement factor H-related protein 2 (FHR-2) (DDESK59) (H factor-like 3) (H factor-like protein 2)	48.1	30.65	5.8	-0.444444
TALDO_HUMAN	Transaldolase (EC 2.2.1.2)	10.7	37.54	6.36	-0.250445
COFA1_HUMAN	Collagen alpha-1(XV) chain [Cleaved into: Restin (Endostatin-XV) (Related to endostatin) (Restin-I); Restin-2 (Restin-II); Restin-3 (Restin-III); Restin-4 (Restin-IV)]	1.9	141.72	4.86	-0.377233
COIA1_HUMAN	Collagen alpha-1(XVIII) chain [Cleaved into: Endostatin; Non-collagenous domain 1 (NC1)]	8.8	178.19	5.62	-0.466762
IL6RB_HUMAN	Interleukin-6 receptor subunit beta (IL-6 receptor subunit beta) (IL-6R subunit beta) (IL-6R-beta) (IL-6RB) (CDw130) (Interleukin-6 signal transducer) (Membrane glycoprotein 130) (gp130) (Oncostatin-M receptor subunit alpha) (CD antigen CD130)	15.4	103.54	5.67	-0.456536
MDHC_HUMAN	Malate dehydrogenase, cytoplasmic (EC 1.1.1.37) (Cytosolic malate dehydrogenase) (Diiodophenylpyruvate reductase) (EC 1.1.1.96)	37.7	36.426	6.89	-0.0434132
OX2G_HUMAN	OX-2 membrane glycoprotein (CD antigen CD200)	11.9	31.264	8.69	0.104676
PTGDS_HUMAN	Prostaglandin-H2 D-isomerase (EC 5.3.99.2) (Beta-trace protein) (Cerebrin-28) (Glutathione-independent PGD synthase) (Lipocalin-type prostaglandin-D synthase) (Prostaglandin-D2 synthase) (PGD2 synthase) (PGDS) (PGDS2)	67.9	21.029	8.37	-0.324737
NBL1_HUMAN	Neuroblastoma suppressor of tumorigenicity 1 (DAN domain family member 1) (Protein N03) (Zinc finger protein DAN)	13.8	19.408	5.03	-0.394475
DPP6_HUMAN	Dipeptidyl aminopeptidase-like protein 6 (DPPX) (Dipeptidyl aminopeptidase-related protein) (Dipeptidyl peptidase 6) (Dipeptidyl peptidase IV-like protein) (Dipeptidyl peptidase VI) (DPP VI)	12.5	97.587	5.94	-0.450289
PCP_HUMAN	Lysosomal Pro-X carboxypeptidase (EC 3.4.16.2) (Angiotensinase C) (Lysosomal carboxypeptidase C) (Proline carboxypeptidase) (Prolylcarboxypeptidase) (PRCP)	24.4	55.799	6.21	-0.115323
MUC18_HUMAN	Cell surface glycoprotein MUC18 (Cell surface glycoprotein P1H12) (Melanoma cell adhesion molecule) (Melanoma-associated antigen A32) (Melanoma-associated antigen MUC18) (S-endo 1 endothelial-associated antigen) (CD antigen CD146)	30.8	71.607	5.46	-0.416254
DCC_HUMAN	Netrin receptor DCC (Colorectal cancer suppressor) (Immunoglobulin superfamily DCC subclass member 1) (Tumor suppressor protein DCC)	5.3	158.45	6.27	-0.331721
CATO_HUMAN	Cathepsin O (EC 3.4.22.42)	5	35.957	5.82	-0.219938
BTD_HUMAN	Biotinidase (Biotinase) (EC 3.5.1.12)	18	61.132	5.38	-0.0316759
AFAM_HUMAN	Afamin (Alpha-albumin) (Alpha-Alb)	47.1	69.068	5.58	-0.388147
NSF_HUMAN	Vesicle-fusing ATPase (EC 3.6.4.6) (N-ethylmaleimide-sensitive fusion protein) (NEM-sensitive fusion protein) (Vesicular-fusion protein NSF)	3	82.593	6.52	-0.220027
NOTC1_HUMAN	Neurogenic locus notch homolog protein 1 (Notch 1) (hN1) (Translocation-associated notch protein TAN-1) [Cleaved into: Notch 1 extracellular truncation (NEXT); Notch 1 intracellular domain (NICD)]	2.3	272.5	4.95	-0.420117
NPTX2_HUMAN	Neuronal pentraxin-2 (NP2) (Neuronal pentraxin II) (NP-II)	7.7	47.041	5.45	-0.247332
GRIA4_HUMAN	Glutamate receptor 4 (GluR-4) (GluR4) (AMPA-selective glutamate receptor 4) (GluR-D) (Glutamate receptor ionotropic, AMPA 4) (GluA4)	4.2	100.87	8.06	-0.105211
HSP13_HUMAN	Heat shock 70 kDa protein 13 (Microsomal stress-70 protein ATPase core) (Stress-70 protein chaperone microsome-associated 60 kDa protein)	5.7	51.927	5.52	-0.129087
MASP1_HUMAN	Mannan-binding lectin serine protease 1 (EC 3.4.21.-) (Complement factor MASP-3) (Complement-activating component of Ra-reactive factor) (Mannose-binding lectin-associated serine protease 1) (MASP-1) (Mannose-binding protein-associated serine protease) (Ra-reactive factor serine protease p100) (RaRF) (Serine protease 5) [Cleaved into: Mannan-binding lectin serine protease 1 heavy chain; Mannan-bi…	17.2	79.246	5.21	-0.415308
NOV_HUMAN	Protein NOV homolog (NovH) (CCN family member 3) (Insulin-like growth factor-binding protein 9) (IBP-9) (IGF-binding protein 9) (IGFBP-9) (Nephroblastoma-overexpressed gene protein homolog)	35.3	39.162	7.92	-0.370028
MA2A2_HUMAN	Alpha-mannosidase 2x (EC 3.2.1.114) (Alpha-mannosidase IIx) (Man IIx) (Mannosidase alpha class 2A member 2) (Mannosyl-oligosaccharide 1,3-1,6-alpha-mannosidase)	16.1	130.54	6.35	-0.264435
COMP_HUMAN	Cartilage oligomeric matrix protein (COMP) (Thrombospondin-5) (TSP5)	36.3	82.86	4.37	-0.730251
SEPP1_HUMAN	Selenoprotein P (SeP)	12.3	43.173	7.95	-0.642588
BCAM_HUMAN	Basal cell adhesion molecule (Auberger B antigen) (B-CAM cell surface glycoprotein) (F8/G253 antigen) (Lutheran antigen) (Lutheran blood group glycoprotein) (CD antigen CD239)	12.6	67.404	5.54	-0.327707
DNA2_HUMAN	DNA replication ATP-dependent helicase/nuclease DNA2 (hDNA2) (DNA replication ATP-dependent helicase-like homolog) [Includes: DNA replication nuclease DNA2 (EC 3.1.-.-); DNA replication ATP-dependent helicase DNA2 (EC 3.6.4.12)]	0.8	120.41	7.95	-0.185849
APLP1_HUMAN	Amyloid-like protein 1 (APLP) (APLP-1) [Cleaved into: C30]	38.6	72.176	5.37	-0.628923
LUM_HUMAN	Lumican (Keratan sulfate proteoglycan lumican) (KSPG lumican)	32.8	38.429	6.17	-0.276331
PRELP_HUMAN	Prolargin (Proline-arginine-rich end leucine-rich repeat protein)	6	43.809	9.45	-0.364136
EFNA3_HUMAN	Ephrin-A3 (EFL-2) (EHK1 ligand) (EHK1-L) (EPH-related receptor tyrosine kinase ligand 3) (LERK-3)	6.7	26.35	8.7	-0.229412
EFNB2_HUMAN	Ephrin-B2 (EPH-related receptor tyrosine kinase ligand 5) (LERK-5) (HTK ligand) (HTK-L)	17.4	36.923	8.75	-0.35015
CATC_HUMAN	Dipeptidyl peptidase 1 (EC 3.4.14.1) (Cathepsin C) (Cathepsin J) (Dipeptidyl peptidase I) (DPP-I) (DPPI) (Dipeptidyl transferase) [Cleaved into: Dipeptidyl peptidase 1 exclusion domain chain (Dipeptidyl peptidase I exclusion domain chain); Dipeptidyl peptidase 1 heavy chain (Dipeptidyl peptidase I heavy chain); Dipeptidyl peptidase 1 light chain (Dipeptidyl peptidase I light chain)]	5.8	51.853	4.94	-0.257451
CRIS3_HUMAN	Cysteine-rich secretory protein 3 (CRISP-3) (Specific granule protein of 28 kDa) (SGP28)	13.5	27.63	8.11	-0.441224
CA2D1_HUMAN	Voltage-dependent calcium channel subunit alpha-2/delta-1 (Voltage-gated calcium channel subunit alpha-2/delta-1) [Cleaved into: Voltage-dependent calcium channel subunit alpha-2-1; Voltage-dependent calcium channel subunit delta-1]	36.9	124.57	5.14	-0.33282
EPHA5_HUMAN	Ephrin type-A receptor 5 (EC 2.7.10.1) (Brain-specific kinase) (EPH homology kinase 1) (EHK-1) (EPH-like kinase 7) (EK7) (hEK7)	3	114.8	6.23	-0.242237
EPHA4_HUMAN	Ephrin type-A receptor 4 (EC 2.7.10.1) (EPH-like kinase 8) (EK8) (hEK8) (Tyrosine-protein kinase TYRO1) (Tyrosine-protein kinase receptor SEK)	17.7	109.86	6.32	-0.284584
ANAG_HUMAN	Alpha-N-acetylglucosaminidase (EC 3.2.1.50) (N-acetyl-alpha-glucosaminidase) (NAG) [Cleaved into: Alpha-N-acetylglucosaminidase 82 kDa form; Alpha-N-acetylglucosaminidase 77 kDa form]	11.6	82.265	6.32	-0.0386272
PLTP_HUMAN	Phospholipid transfer protein (Lipid transfer protein II)	25.2	54.739	6.53	0.0892495
LAMB2_HUMAN	Laminin subunit beta-2 (Laminin B1s chain) (Laminin-11 subunit beta) (Laminin-14 subunit beta) (Laminin-15 subunit beta) (Laminin-3 subunit beta) (Laminin-4 subunit beta) (Laminin-7 subunit beta) (Laminin-9 subunit beta) (S-laminin subunit beta) (S-LAM beta)	2.3	195.98	6.05	-0.461012
CADH4_HUMAN	Cadherin-4 (Retinal cadherin) (R-CAD) (R-cadherin)	5.2	100.28	4.43	-0.323035
CADH6_HUMAN	Cadherin-6 (Kidney cadherin) (K-cadherin)	13.3	88.308	4.58	-0.475443
CADH8_HUMAN	Cadherin-8	5.6	88.252	4.52	-0.270964
CAD11_HUMAN	Cadherin-11 (OSF-4) (Osteoblast cadherin) (OB-cadherin)	6.9	87.964	4.53	-0.419598
CAD13_HUMAN	Cadherin-13 (Heart cadherin) (H-cadherin) (P105) (Truncated cadherin) (T-cad) (T-cadherin)	20.1	78.286	4.59	-0.184151
CAD15_HUMAN	Cadherin-15 (Cadherin-14) (Muscle cadherin) (M-cadherin)	7.7	88.915	4.64	-0.317445
JAM2_HUMAN	Junctional adhesion molecule B (JAM-B) (Junctional adhesion molecule 2) (JAM-2) (Vascular endothelial junction-associated molecule) (VE-JAM) (CD antigen CD322)	7.4	33.207	8.69	-0.340604
TPIS_HUMAN	Triosephosphate isomerase (TIM) (EC 5.3.1.1) (Triose-phosphate isomerase)	71.3	30.791	5.65	-0.166783
GBRL2_HUMAN	Gamma-aminobutyric acid receptor-associated protein-like 2 (GABA(A) receptor-associated protein-like 2) (Ganglioside expression factor 2) (GEF-2) (General protein transport factor p16) (Golgi-associated ATPase enhancer of 16 kDa) (GATE-16) (MAP1 light chain 3-related protein)	6	13.667	7.81	-0.316239
ACTB_HUMAN	Actin, cytoplasmic 1 (Beta-actin) [Cleaved into: Actin, cytoplasmic 1, N-terminally processed]	33.6	41.736	5.29	-0.199733
GMFB_HUMAN	Glia maturation factor beta (GMF-beta)	22.5	16.713	5.19	-0.528873
SMS_HUMAN	Somatostatin (Growth hormone release-inhibiting factor) [Cleaved into: Somatostatin-28; Somatostatin-14]	9.5	12.735	9.85	-0.264655
LYSC_HUMAN	Lysozyme C (EC 3.2.1.17) (1,4-beta-N-acetylmuramidase C)	39.9	16.537	9.28	-0.194595
B2MG_HUMAN	Beta-2-microglobulin [Cleaved into: Beta-2-microglobulin form pI 5.3]	54.6	13.714	6.07	-0.376471
NPC2_HUMAN	NPC intracellular cholesterol transporter 2 (Epididymal secretory protein E1) (Human epididymis-specific protein 1) (He1) (Niemann-Pick disease type C2 protein)	56.3	16.57	6.95	-0.00993377
NTF2_HUMAN	Nuclear transport factor 2 (NTF-2) (Placental protein 15) (PP15)	23.6	14.478	5.1	-0.200787
1433G_HUMAN	14-3-3 protein gamma (Protein kinase C inhibitor protein 1) (KCIP-1) [Cleaved into: 14-3-3 protein gamma, N-terminally processed]	33.2	28.302	4.8	-0.680162
1433E_HUMAN	14-3-3 protein epsilon (14-3-3E)	37.6	29.174	4.63	-0.54
TYB4_HUMAN	Thymosin beta-4 (T beta-4) (Fx) [Cleaved into: Hematopoietic system regulatory peptide (Seraspenide)]	25	5.0526	5.02	-1.62045
H4_HUMAN	Histone H4	38.8	11.367	11.36	-0.521359
PPIA_HUMAN	Peptidyl-prolyl cis-trans isomerase A (PPIase A) (EC 5.2.1.8) (Cyclophilin A) (Cyclosporin A-binding protein) (Rotamase A) [Cleaved into: Peptidyl-prolyl cis-trans isomerase A, N-terminally processed]	37	18.012	7.68	-0.316364
FKB1A_HUMAN	Peptidyl-prolyl cis-trans isomerase FKBP1A (PPIase FKBP1A) (EC 5.2.1.8) (12 kDa FK506-binding protein) (12 kDa FKBP) (FKBP-12) (Calstabin-1) (FK506-binding protein 1A) (FKBP-1A) (Immunophilin FKBP12) (Rotamase)	12	11.951	8.08	-0.411111
AP2B1_HUMAN	AP-2 complex subunit beta (AP105B) (Adaptor protein complex AP-2 subunit beta) (Adaptor-related protein complex 2 subunit beta) (Beta-2-adaptin) (Beta-adaptin) (Clathrin assembly protein complex 2 beta large chain) (Plasma membrane adaptor HA2/AP2 adaptin beta subunit)	4.1	104.55	5.22	-0.0948773
1433Z_HUMAN	14-3-3 protein zeta/delta (Protein kinase C inhibitor protein 1) (KCIP-1)	46.9	27.745	4.73	-0.620816
ACTG_HUMAN	Actin, cytoplasmic 2 (Gamma-actin) [Cleaved into: Actin, cytoplasmic 2, N-terminally processed]	33.6	41.792	5.31	-0.198933
ACTS_HUMAN	Actin, alpha skeletal muscle (Alpha-actin-1) [Cleaved into: Actin, alpha skeletal muscle, intermediate form]	22.3	42.051	5.23	-0.232361
EF1A3_HUMAN	Putative elongation factor 1-alpha-like 3 (EF-1-alpha-like 3) (Eukaryotic elongation factor 1 A-like 3) (eEF1A-like 3) (Eukaryotic translation elongation factor 1 alpha-1 pseudogene 5)	2.4	50.184	9.15	-0.252597
H32_HUMAN	Histone H3.2 (Histone H3/m) (Histone H3/o)	10.3	15.388	11.27	-0.603676
HBB_HUMAN	Hemoglobin subunit beta (Beta-globin) (Hemoglobin beta chain) [Cleaved into: LVV-hemorphin-7; Spinorphin]	70.7	15.998	6.81	0.0136054
HBA_HUMAN	Hemoglobin subunit alpha (Alpha-globin) (Hemoglobin alpha chain)	62	15.257	8.73	0.0478873
SHPS1_HUMAN	Tyrosine-protein phosphatase non-receptor type substrate 1 (SHP substrate 1) (SHPS-1) (Brain Ig-like molecule with tyrosine-based activation motifs) (Bit) (CD172 antigen-like family member A) (Inhibitory receptor SHPS-1) (Macrophage fusion receptor) (MyD-1 antigen) (Signal-regulatory protein alpha-1) (Sirp-alpha-1) (Signal-regulatory protein alpha-2) (Sirp-alpha-2) (Signal-regulatory protein alph…	51.6	54.966	6.54	-0.435913
RELN_HUMAN	Reelin (EC 3.4.21.-)	10.1	388.38	5.51	-0.281532
PHLD_HUMAN	Phosphatidylinositol-glycan-specific phospholipase D (PI-G PLD) (EC 3.1.4.50) (Glycoprotein phospholipase D) (Glycosyl-phosphatidylinositol-specific phospholipase D) (GPI-PLD) (GPI-specific phospholipase D)	5.8	92.335	5.78	-0.130476
BASP1_HUMAN	Brain acid soluble protein 1 (22 kDa neuronal tissue-enriched acidic protein) (Neuronal axonal membrane protein NAP-22)	41.4	22.693	4.62	-1.25595
DCD_HUMAN	Dermcidin (EC 3.4.-.-) (Preproteolysin) [Cleaved into: Survival-promoting peptide; DCD-1]	20	11.284	5.64	-0.224545
MXRA7_HUMAN	Matrix-remodeling-associated protein 7 (Transmembrane anchor protein 1)	8.8	21.466	4.24	-0.732353
FBLN2_HUMAN	Fibulin-2 (FIBL-2)	7.9	126.57	4.74	-0.327956
PGBM_HUMAN	Basement membrane-specific heparan sulfate proteoglycan core protein (HSPG) (Perlecan) (PLC) [Cleaved into: Endorepellin; LG3 peptide]	17.5	468.83	6.03	-0.294352
EFNB1_HUMAN	Ephrin-B1 (EFL-3) (ELK ligand) (ELK-L) (EPH-related receptor tyrosine kinase ligand 2) (LERK-2)	20.2	38.006	8.75	-0.319075
CYC_HUMAN	Cytochrome c	41	11.749	9.59	-0.705714
DIAC_HUMAN	Di-N-acetylchitobiase (EC 3.2.1.-)	32.5	43.759	5.43	-0.343636
FABP5_HUMAN	Fatty acid-binding protein, epidermal (Epidermal-type fatty acid-binding protein) (E-FABP) (Fatty acid-binding protein 5) (Psoriasis-associated fatty acid-binding protein homolog) (PA-FABP)	20	15.164	6.82	-0.457778
TAGL_HUMAN	Transgelin (22 kDa actin-binding protein) (Protein WS3-10) (Smooth muscle protein 22-alpha) (SM22-alpha)	26.4	22.611	8.88	-0.58408
CNTN2_HUMAN	Contactin-2 (Axonal glycoprotein TAG-1) (Axonin-1) (Transient axonal glycoprotein 1) (TAX-1)	39	113.39	7.26	-0.314423
DSG1_HUMAN	Desmoglein-1 (Cadherin family member 4) (Desmosomal glycoprotein 1) (DG1) (DGI) (Pemphigus foliaceus antigen)	2.6	113.75	4.77	-0.277312
DSC2_HUMAN	Desmocollin-2 (Cadherin family member 2) (Desmocollin-3) (Desmosomal glycoprotein II) (Desmosomal glycoprotein III)	10.5	99.961	4.8	-0.369478
NUCB1_HUMAN	Nucleobindin-1 (CALNUC)	46.9	53.879	5.09	-1.00911
TGBR3_HUMAN	Transforming growth factor beta receptor type 3 (TGF-beta receptor type 3) (TGFR-3) (Betaglycan) (Transforming growth factor beta receptor III) (TGF-beta receptor type III)	3.1	93.498	5.42	-0.20329
FHR1_HUMAN	Complement factor H-related protein 1 (FHR-1) (H factor-like protein 1) (H-factor-like 1) (H36)	50.6	37.65	7.1	-0.576667
NT2NL_HUMAN	Notch homolog 2 N-terminal-like protein	9.3	25.835	5.44	-0.523729
HGFA_HUMAN	Hepatocyte growth factor activator (HGF activator) (HGFA) (EC 3.4.21.-) [Cleaved into: Hepatocyte growth factor activator short chain; Hepatocyte growth factor activator long chain]	23.1	70.681	11.71	-0.298321
ITIH3_HUMAN	Inter-alpha-trypsin inhibitor heavy chain H3 (ITI heavy chain H3) (ITI-HC3) (Inter-alpha-inhibitor heavy chain 3) (Serum-derived hyaluronan-associated protein) (SHAP)	15.7	99.848	5.01	-0.335169
TYRO3_HUMAN	Tyrosine-protein kinase receptor TYRO3 (EC 2.7.10.1) (Tyrosine-protein kinase BYK) (Tyrosine-protein kinase DTK) (Tyrosine-protein kinase RSE) (Tyrosine-protein kinase SKY) (Tyrosine-protein kinase TIF)	2.8	96.904	5.32	-0.0892135
APLP2_HUMAN	Amyloid-like protein 2 (APLP-2) (APPH) (Amyloid protein homolog) (CDEI box-binding protein) (CDEBP)	23.9	86.955	4.71	-0.579685
FMOD_HUMAN	Fibromodulin (FM) (Collagen-binding 59 kDa protein) (Keratan sulfate proteoglycan fibromodulin) (KSPG fibromodulin)	15.2	43.178	5.66	-0.431117
PRDX1_HUMAN	Peroxiredoxin-1 (EC 1.11.1.15) (Natural killer cell-enhancing factor A) (NKEF-A) (Proliferation-associated gene protein) (PAG) (Thioredoxin peroxidase 2) (Thioredoxin-dependent peroxide reductase 2)	27.1	22.11	8.27	-0.264824
COGA1_HUMAN	Collagen alpha-1(XVI) chain	1.9	157.75	8.15	-0.670511
LRP1_HUMAN	Prolow-density lipoprotein receptor-related protein 1 (LRP-1) (Alpha-2-macroglobulin receptor) (A2MR) (Apolipoprotein E receptor) (APOER) (CD antigen CD91) [Cleaved into: Low-density lipoprotein receptor-related protein 1 85 kDa subunit (LRP-85); Low-density lipoprotein receptor-related protein 1 515 kDa subunit (LRP-515); Low-density lipoprotein receptor-related protein 1 intracellular domain (L…	11.3	504.6	5.16	-0.510805
PCDH1_HUMAN	Protocadherin-1 (Cadherin-like protein 1) (Protocadherin-42) (PC42)	7.3	114.74	4.8	-0.416132
DDR1_HUMAN	Epithelial discoidin domain-containing receptor 1 (Epithelial discoidin domain receptor 1) (EC 2.7.10.1) (CD167 antigen-like family member A) (Cell adhesion kinase) (Discoidin receptor tyrosine kinase) (HGK2) (Mammary carcinoma kinase 10) (MCK-10) (Protein-tyrosine kinase 3A) (Protein-tyrosine kinase RTK-6) (TRK E) (Tyrosine kinase DDR) (Tyrosine-protein kinase CAK) (CD antigen CD167a)	9.7	101.13	6.48	-0.248412
LG3BP_HUMAN	Galectin-3-binding protein (Basement membrane autoantigen p105) (Lectin galactoside-binding soluble 3-binding protein) (Mac-2-binding protein) (MAC2BP) (Mac-2 BP) (Tumor-associated antigen 90K)	33.2	65.33	5.07	-0.13453
DSC1_HUMAN	Desmocollin-1 (Cadherin family member 1) (Desmosomal glycoprotein 2/3) (DG2/DG3)	3.7	99.986	4.89	-0.441723
TICN1_HUMAN	Testican-1 (Protein SPOCK)	16.6	49.124	5.84	-0.67221
SIG14_HUMAN	Sialic acid-binding Ig-like lectin 14 (Siglec-14)	14.6	43.97	8.28	-0.27803
GALT2_HUMAN	Polypeptide N-acetylgalactosaminyltransferase 2 (EC 2.4.1.41) (Polypeptide GalNAc transferase 2) (GalNAc-T2) (pp-GaNTase 2) (Protein-UDP acetylgalactosaminyltransferase 2) (UDP-GalNAc:polypeptide N-acetylgalactosaminyltransferase 2) [Cleaved into: Polypeptide N-acetylgalactosaminyltransferase 2 soluble form]	13.5	64.732	8.63	-0.493345
GALT1_HUMAN	Polypeptide N-acetylgalactosaminyltransferase 1 (EC 2.4.1.41) (Polypeptide GalNAc transferase 1) (GalNAc-T1) (pp-GaNTase 1) (Protein-UDP acetylgalactosaminyltransferase 1) (UDP-GalNAc:polypeptide N-acetylgalactosaminyltransferase 1) [Cleaved into: Polypeptide N-acetylgalactosaminyltransferase 1 soluble form]	6.3	64.218	7.83	-0.354562
BST1_HUMAN	ADP-ribosyl cyclase/cyclic ADP-ribose hydrolase 2 (EC 3.2.2.6) (ADP-ribosyl cyclase 2) (Bone marrow stromal antigen 1) (BST-1) (Cyclic ADP-ribose hydrolase 2) (cADPr hydrolase 2) (CD antigen CD157)	29.2	35.724	7.15	-0.215723
ASPH_HUMAN	Aspartyl/asparaginyl beta-hydroxylase (EC 1.14.11.16) (Aspartate beta-hydroxylase) (ASP beta-hydroxylase) (Peptide-aspartate beta-dioxygenase)	2.4	85.862	4.92	-0.788127
FBLN3_HUMAN	EGF-containing fibulin-like extracellular matrix protein 1 (Extracellular protein S1-5) (Fibrillin-like protein) (Fibulin-3) (FIBL-3)	56.6	54.64	4.85	-0.346247
FSTL1_HUMAN	Follistatin-related protein 1 (Follistatin-like protein 1)	27.6	34.985	5.15	-0.617208
CNTN1_HUMAN	Contactin-1 (Glycoprotein gp135) (Neural cell surface protein F3)	52.3	113.32	5.58	-0.307171
LMAN2_HUMAN	Vesicular integral-membrane protein VIP36 (Glycoprotein GP36b) (Lectin mannose-binding 2) (Vesicular integral-membrane protein 36) (VIP36)	38.8	40.228	6.06	-0.364326
PTPRJ_HUMAN	Receptor-type tyrosine-protein phosphatase eta (Protein-tyrosine phosphatase eta) (R-PTP-eta) (EC 3.1.3.48) (Density-enhanced phosphatase 1) (DEP-1) (HPTP eta) (Protein-tyrosine phosphatase receptor type J) (R-PTP-J) (CD antigen CD148)	4.4	145.94	5.23	-0.316829
BAMBI_HUMAN	BMP and activin membrane-bound inhibitor homolog (Non-metastatic gene A protein) (Putative transmembrane protein NMA)	11.2	29.107	8.21	-0.189615
SBP1_HUMAN	Methanethiol oxidase (MTO) (EC 1.8.3.4) (56 kDa selenium-binding protein) (SBP56) (SP56) (Selenium-binding protein 1)	42.2	52.39	5.94	-0.254449
PTPRS_HUMAN	Receptor-type tyrosine-protein phosphatase S (R-PTP-S) (EC 3.1.3.48) (Receptor-type tyrosine-protein phosphatase sigma) (R-PTP-sigma)	13.3	217.04	6.06	-0.398203
LSAMP_HUMAN	Limbic system-associated membrane protein (LSAMP) (IgLON family member 3)	40.2	37.393	5.53	-0.278107
NAR3_HUMAN	Ecto-ADP-ribosyltransferase 3 (EC 2.4.2.31) (ADP-ribosyltransferase C2 and C3 toxin-like 3) (ARTC3) (Mono(ADP-ribosyl)transferase 3) (NAD(P)(+)--arginine ADP-ribosyltransferase 3)	19.5	43.923	5.54	-0.286375
ASAH1_HUMAN	Acid ceramidase (AC) (ACDase) (Acid CDase) (EC 3.5.1.23) (Acylsphingosine deacylase) (N-acylsphingosine amidohydrolase) (Putative 32 kDa heart protein) (PHP32) [Cleaved into: Acid ceramidase subunit alpha; Acid ceramidase subunit beta]	13.9	44.659	5.63	-0.111139
KCC2B_HUMAN	Calcium/calmodulin-dependent protein kinase type II subunit beta (CaM kinase II subunit beta) (CaMK-II subunit beta) (EC 2.7.11.17)	6.3	72.677	6.87	-0.34955
KCC2D_HUMAN	Calcium/calmodulin-dependent protein kinase type II subunit delta (CaM kinase II subunit delta) (CaMK-II subunit delta) (EC 2.7.11.17)	6.8	56.369	6.86	-0.400601
CD166_HUMAN	CD166 antigen (Activated leukocyte cell adhesion molecule) (CD antigen CD166)	38.8	65.102	5.71	-0.327616
ENPP2_HUMAN	Ectonucleotide pyrophosphatase/phosphodiesterase family member 2 (E-NPP 2) (EC 3.1.4.39) (Autotaxin) (Extracellular lysophospholipase D) (LysoPLD)	58.4	98.993	6.61	-0.495481
COTL1_HUMAN	Coactosin-like protein	24.6	15.945	5.51	-0.414085
NID2_HUMAN	Nidogen-2 (NID-2) (Osteonidogen)	10.2	151.25	5.07	-0.496436
DAG1_HUMAN	Dystroglycan (Dystrophin-associated glycoprotein 1) [Cleaved into: Alpha-dystroglycan (Alpha-DG); Beta-dystroglycan (Beta-DG)]	15.4	97.44	9.31	-0.373966
DSG2_HUMAN	Desmoglein-2 (Cadherin family member 5) (HDGC)	3.5	122.29	4.93	-0.301252
MLEC_HUMAN	Malectin	9.2	32.233	5.17	-0.155822
GAS6_HUMAN	Growth arrest-specific protein 6 (GAS-6) (AXL receptor tyrosine kinase ligand)	13.5	79.676	5.78	-0.215044
WFDC2_HUMAN	WAP four-disulfide core domain protein 2 (Epididymal secretory protein E4) (Major epididymis-specific protein E4) (Putative protease inhibitor WAP5)	38.7	12.993	4.5	0.0604839
SPRL1_HUMAN	SPARC-like protein 1 (High endothelial venule protein) (Hevin) (MAST 9)	54.8	75.207	4.7	-1.12861
HABP2_HUMAN	Hyaluronan-binding protein 2 (EC 3.4.21.-) (Factor VII-activating protease) (Factor seven-activating protease) (FSAP) (Hepatocyte growth factor activator-like protein) (Plasma hyaluronan-binding protein) [Cleaved into: Hyaluronan-binding protein 2 50 kDa heavy chain; Hyaluronan-binding protein 2 50 kDa heavy chain alternate form; Hyaluronan-binding protein 2 27 kDa light chain; Hyaluronan-binding…	22.9	62.671	5.2	-0.545
DSC3_HUMAN	Desmocollin-3 (Cadherin family member 3) (Desmocollin-4) (HT-CP)	0.9	99.968	5.02	-0.397098
ITIH4_HUMAN	Inter-alpha-trypsin inhibitor heavy chain H4 (ITI heavy chain H4) (ITI-HC4) (Inter-alpha-inhibitor heavy chain 4) (Inter-alpha-trypsin inhibitor family heavy chain-related protein) (IHRP) (Plasma kallikrein sensitive glycoprotein 120) (Gp120) (PK-120) [Cleaved into: 70 kDa inter-alpha-trypsin inhibitor heavy chain H4; 35 kDa inter-alpha-trypsin inhibitor heavy chain H4]	39.9	103.36	5.92	-0.315484
GANAB_HUMAN	Neutral alpha-glucosidase AB (EC 3.2.1.84) (Alpha-glucosidase 2) (Glucosidase II subunit alpha)	2.2	106.87	5.58	-0.359004
LTBP1_HUMAN	Latent-transforming growth factor beta-binding protein 1 (LTBP-1) (Transforming growth factor beta-1-binding protein 1) (TGF-beta1-BP-1)	3.7	186.79	5.59	-0.493202
LTBP2_HUMAN	Latent-transforming growth factor beta-binding protein 2 (LTBP-2)	6.5	195.05	4.95	-0.5
OPCM_HUMAN	Opioid-binding protein/cell adhesion molecule (OBCAM) (OPCML) (Opioid-binding cell adhesion molecule) (IgLON family member 1)	24.3	38.007	5.36	-0.0315942
PCOC1_HUMAN	Procollagen C-endopeptidase enhancer 1 (Procollagen COOH-terminal proteinase enhancer 1) (PCPE-1) (Procollagen C-proteinase enhancer 1) (Type 1 procollagen C-proteinase enhancer protein) (Type I procollagen COOH-terminal proteinase enhancer)	55.9	47.972	7.55	-0.285523
NECT1_HUMAN	Nectin-1 (Herpes virus entry mediator C) (Herpesvirus entry mediator C) (HveC) (Herpesvirus Ig-like receptor) (HIgR) (Nectin cell adhesion molecule 1) (Poliovirus receptor-related protein 1) (CD antigen CD111)	21.7	57.157	5.54	-0.490329
PTPRK_HUMAN	Receptor-type tyrosine-protein phosphatase kappa (Protein-tyrosine phosphatase kappa) (R-PTP-kappa) (EC 3.1.3.48)	1.9	162.1	5.61	-0.315705
RCN1_HUMAN	Reticulocalbin-1	8.5	38.89	4.68	-1.03444
EPHA7_HUMAN	Ephrin type-A receptor 7 (EC 2.7.10.1) (EPH homology kinase 3) (EHK-3) (EPH-like kinase 11) (EK11) (hEK11)	2.4	112.1	5.5	-0.284269
BGH3_HUMAN	Transforming growth factor-beta-induced protein ig-h3 (Beta ig-h3) (Kerato-epithelin) (RGD-containing collagen-associated protein) (RGD-CAP)	35	74.68	7.37	-0.0850659
CH3L2_HUMAN	Chitinase-3-like protein 2 (Chondrocyte protein 39) (YKL-39)	15.6	43.5	7.24	-0.191538
NPTX1_HUMAN	Neuronal pentraxin-1 (NP1) (Neuronal pentraxin I) (NP-I)	38.7	47.122	5.84	-0.390741
CYTM_HUMAN	Cystatin-M (Cystatin-6) (Cystatin-E)	29.5	16.511	7	-0.113423
ADIPO_HUMAN	Adiponectin (30 kDa adipocyte complement-related protein) (Adipocyte complement-related 30 kDa protein) (ACRP30) (Adipocyte, C1q and collagen domain-containing protein) (Adipose most abundant gene transcript 1 protein) (apM-1) (Gelatin-binding protein)	6.1	26.413	5.46	-0.409836
VAS1_HUMAN	V-type proton ATPase subunit S1 (V-ATPase subunit S1) (Protein XAP-3) (V-ATPase Ac45 subunit) (V-ATPase S1 accessory protein) (Vacuolar proton pump subunit S1)	20	52.025	5.28	0.144681
IBP7_HUMAN	Insulin-like growth factor-binding protein 7 (IBP-7) (IGF-binding protein 7) (IGFBP-7) (IGFBP-rP1) (MAC25 protein) (PGI2-stimulating factor) (Prostacyclin-stimulating factor) (Tumor-derived adhesion factor) (TAF)	49.3	29.13	8.06	-0.225177
NTRK3_HUMAN	NT-3 growth factor receptor (EC 2.7.10.1) (GP145-TrkC) (Trk-C) (Neurotrophic tyrosine kinase receptor type 3) (TrkC tyrosine kinase)	2.6	94.427	6.12	-0.155423
ECM1_HUMAN	Extracellular matrix protein 1 (Secretory component p85)	64.4	60.673	6.19	-0.744074
NTRK2_HUMAN	BDNF/NT-3 growth factors receptor (EC 2.7.10.1) (GP145-TrkB) (Trk-B) (Neurotrophic tyrosine kinase receptor type 2) (TrkB tyrosine kinase) (Tropomyosin-related kinase B)	7.2	91.998	5.86	-0.228589
CCL14_HUMAN	C-C motif chemokine 14 (Chemokine CC-1/CC-3) (HCC-1/HCC-3) (HCC-1(1-74)) (NCC-2) (Small-inducible cytokine A14) [Cleaved into: HCC-1(3-74); HCC-1(4-74); HCC-1(9-74)]	31.2	10.678	8.72	-0.397849
MOG_HUMAN	Myelin-oligodendrocyte glycoprotein	19.4	28.193	8.86	0.11498
MA2A1_HUMAN	Alpha-mannosidase 2 (EC 3.2.1.114) (Golgi alpha-mannosidase II) (AMan II) (Man II) (Mannosidase alpha class 2A member 1) (Mannosyl-oligosaccharide 1,3-1,6-alpha-mannosidase)	2	131.14	7.24	-0.333916
PTPRN_HUMAN	Receptor-type tyrosine-protein phosphatase-like N (R-PTP-N) (Islet cell antigen 512) (ICA 512) (Islet cell autoantigen 3) (PTP IA-2) [Cleaved into: ICA512-N-terminal fragment (ICA512-NTF); ICA512-transmembrane fragment (ICA512-TMF); ICA512-cleaved cytosolic fragment (ICA512-CCF)]	6.3	105.85	6.26	-0.30286
AOC3_HUMAN	Membrane primary amine oxidase (EC 1.4.3.21) (Copper amine oxidase) (HPAO) (Semicarbazide-sensitive amine oxidase) (SSAO) (Vascular adhesion protein 1) (VAP-1)	3.7	84.621	6.05	-0.131848
CDO1_HUMAN	Cysteine dioxygenase type 1 (EC 1.13.11.20) (Cysteine dioxygenase type I) (CDO) (CDO-I)	4	22.972	6.11	-0.6035
TRXR1_HUMAN	Thioredoxin reductase 1, cytoplasmic (TR) (EC 1.8.1.9) (Gene associated with retinoic and interferon-induced mortality 12 protein) (GRIM-12) (Gene associated with retinoic and IFN-induced mortality 12 protein) (KM-102-derived reductase-like factor) (Thioredoxin reductase TR1)	1.7	70.905	7.16	-0.221296
T132A_HUMAN	Transmembrane protein 132A (HSPA5-binding protein 1)	23	110.11	5.36	-0.234995
K2C71_HUMAN	Keratin, type II cytoskeletal 71 (Cytokeratin-71) (CK-71) (Keratin-71) (K71) (Type II inner root sheath-specific keratin-K6irs1) (Keratin 6 irs) (hK6irs) (hK6irs1) (Type-II keratin Kb34)	7.8	57.291	6.27	-0.456979
C2CD3_HUMAN	C2 domain-containing protein 3	1.9	260.39	6.69	-0.415215
SEZ6_HUMAN	Seizure protein 6 homolog (SEZ-6) (hSEZ-6)	23.2	107.42	5.1	-0.244064
CD048_HUMAN	Neuropeptide-like protein C4orf48	10.5	10.17	6.97	0.0736842
FILA2_HUMAN	Filaggrin-2 (FLG-2) (Intermediate filament-associated and psoriasis-susceptibility protein) (Ifapsoriasin)	2.1	248.07	8.45	-1.36612
PRRT3_HUMAN	Proline-rich transmembrane protein 3	6.5	102.2	7.82	-0.229256
COL12_HUMAN	Collectin-12 (Collectin placenta protein 1) (CL-P1) (hCL-P1) (Nurse cell scavenger receptor 2) (Scavenger receptor class A member 4) (Scavenger receptor with C-type lectin)	5.3	81.514	5.48	-0.74124
STXB5_HUMAN	Syntaxin-binding protein 5 (Lethal(2) giant larvae protein homolog 3) (Tomosyn-1)	0.7	127.57	6.96	-0.322589
CL060_HUMAN	Uncharacterized protein C12orf60	4.1	27.626	7.73	-0.277551
CAHD1_HUMAN	VWFA and cache domain-containing protein 1 (Cache domain-containing protein 1)	6.3	142.29	5.97	-0.254945
VASN_HUMAN	Vasorin (Protein slit-like 2)	9.7	71.712	6.95	-0.0616642
SFRP4_HUMAN	Secreted frizzled-related protein 4 (sFRP-4) (Frizzled protein, human endometrium) (FrpHE)	14.2	39.826	9.15	-0.414451
LAIR1_HUMAN	Leukocyte-associated immunoglobulin-like receptor 1 (LAIR-1) (hLAIR1) (CD antigen CD305)	7.7	31.412	5.23	-0.520209
FSTL4_HUMAN	Follistatin-related protein 4 (Follistatin-like protein 4)	12	93.095	5.81	-0.197862
RGMB_HUMAN	RGM domain family member B (DRG11-responsive axonal guidance and outgrowth of neurite) (DRAGON)	19.5	47.546	5.87	-0.203661
CSPG4_HUMAN	Chondroitin sulfate proteoglycan 4 (Chondroitin sulfate proteoglycan NG2) (Melanoma chondroitin sulfate proteoglycan) (Melanoma-associated chondroitin sulfate proteoglycan)	2.2	250.53	5.24	-0.157192
CBLN3_HUMAN	Cerebellin-3	21.5	21.52	6.09	0.156098
ENPP6_HUMAN	Ectonucleotide pyrophosphatase/phosphodiesterase family member 6 (E-NPP 6) (NPP-6) (EC 3.1.4.-) (EC 3.1.4.38) (Choline-specific glycerophosphodiester phosphodiesterase) (Glycerophosphocholine cholinephosphodiesterase) (GPC-Cpde)	8.2	50.24	7.75	-0.175227
PXDC2_HUMAN	Plexin domain-containing protein 2 (Tumor endothelial marker 7-related protein)	11.9	59.582	6.03	-0.320227
CP089_HUMAN	UPF0764 protein C16orf89	28.4	45.391	5.82	-0.130348
PI16_HUMAN	Peptidase inhibitor 16 (PI-16) (Cysteine-rich secretory protein 9) (CRISP-9) (PSP94-binding protein)	27.9	49.471	5.19	-0.271058
SE6L2_HUMAN	Seizure 6-like protein 2	15.8	97.559	4.76	-0.250769
ISLR2_HUMAN	Immunoglobulin superfamily containing leucine-rich repeat protein 2 (Leucine-rich repeat domain and immunoglobulin domain-containing axon extension protein)	7.9	78.989	5.14	-0.199866
LRRN1_HUMAN	Leucine-rich repeat neuronal protein 1 (Neuronal leucine-rich repeat protein 1) (NLRR-1)	3.5	80.716	5.76	-0.194693
UNC5D_HUMAN	Netrin receptor UNC5D (Protein unc-5 homolog 4) (Protein unc-5 homolog D)	1.7	105.88	5.58	-0.332529
DLK2_HUMAN	Protein delta homolog 2 (DLK-2) (Epidermal growth factor-like protein 9) (EGF-like protein 9)	3.1	40.547	5.82	-0.0751958
CD109_HUMAN	CD109 antigen (150 kDa TGF-beta-1-binding protein) (C3 and PZP-like alpha-2-macroglobulin domain-containing protein 7) (Platelet-specific Gov antigen) (p180) (r150) (CD antigen CD109)	6.2	161.69	5.48	-0.14
GLDN_HUMAN	Gliomedin [Cleaved into: Gliomedin shedded ectodomain]	12.5	58.957	8.1	-0.485118
SHSA6_HUMAN	Protein shisa-6	4.4	55.763	9.44	-0.6098
BT2A2_HUMAN	Butyrophilin subfamily 2 member A2	3.8	59.07	5.76	-0.0126195
K2C74_HUMAN	Keratin, type II cytoskeletal 74 (Cytokeratin-74) (CK-74) (Keratin-5c) (K5C) (Keratin-74) (K74) (Type II inner root sheath-specific keratin-K6irs4) (Type-II keratin Kb37)	7	57.865	7.59	-0.450473
ZN550_HUMAN	Zinc finger protein 550	1.7	48.381	8.95	-0.692654
NEGR1_HUMAN	Neuronal growth regulator 1 (IgLON family member 4)	21.2	38.719	6.12	-0.0700565
K1C28_HUMAN	Keratin, type I cytoskeletal 28 (Cytokeratin-28) (CK-28) (Keratin-25D) (K25D) (Keratin-28) (K28) (Type I inner root sheath-specific keratin-K25irs4)	12.1	50.567	5.33	-0.509267
K1C27_HUMAN	Keratin, type I cytoskeletal 27 (Cytokeratin-27) (CK-27) (Keratin-25C) (K25C) (Keratin-27) (K27) (Type I inner root sheath-specific keratin-K25irs3)	20.3	49.822	4.98	-0.491285
F19A5_HUMAN	Protein FAM19A5 (Chemokine-like protein TAFA-5)	8.3	14.3	9.32	-0.135606
VMO1_HUMAN	Vitelline membrane outer layer protein 1 homolog	14.4	21.534	4.65	-0.261386
TARSH_HUMAN	Target of Nesh-SH3 (Tarsh) (ABI gene family member 3-binding protein) (Nesh-binding protein) (NeshBP)	9.2	118.64	9.49	-0.67907
MEGF8_HUMAN	Multiple epidermal growth factor-like domains protein 8 (Multiple EGF-like domains protein 8) (Epidermal growth factor-like protein 4) (EGF-like protein 4)	22.9	303.1	6.41	-0.242179
GALT7_HUMAN	N-acetylgalactosaminyltransferase 7 (EC 2.4.1.-) (Polypeptide GalNAc transferase 7) (GalNAc-T7) (pp-GaNTase 7) (Protein-UDP acetylgalactosaminyltransferase 7) (UDP-GalNAc:polypeptide N-acetylgalactosaminyltransferase 7)	9	75.388	6.67	-0.472755
GLT10_HUMAN	Polypeptide N-acetylgalactosaminyltransferase 10 (EC 2.4.1.41) (Polypeptide GalNAc transferase 10) (GalNAc-T10) (pp-GaNTase 10) (Protein-UDP acetylgalactosaminyltransferase 10) (UDP-GalNAc:polypeptide N-acetylgalactosaminyltransferase 10)	7.1	68.991	8.84	-0.515423
LUZP2_HUMAN	Leucine zipper protein 2	6.1	38.957	8.81	-0.859538
CN037_HUMAN	Uncharacterized protein C14orf37	6.3	84.172	4.23	-0.530491
OAF_HUMAN	Out at first protein homolog (HCV NS5A-transactivated protein 13 target protein 2)	28.6	30.688	6.01	-0.261905
R4RL2_HUMAN	Reticulon-4 receptor-like 2 (Nogo receptor-like 3) (Nogo-66 receptor homolog 1) (Nogo-66 receptor-related protein 2) (NgR2)	19.8	46.105	6.86	-0.155952
HPLN4_HUMAN	Hyaluronan and proteoglycan link protein 4 (Brain link protein 2)	4.7	42.801	9.09	-0.224627
ITIH5_HUMAN	Inter-alpha-trypsin inhibitor heavy chain H5 (ITI heavy chain H5) (ITI-HC5) (Inter-alpha-inhibitor heavy chain 5)	20.3	104.58	8.52	-0.29724
C163A_HUMAN	Scavenger receptor cysteine-rich type 1 protein M130 (Hemoglobin scavenger receptor) (CD antigen CD163) [Cleaved into: Soluble CD163 (sCD163)]	32.7	125.45	5.55	-0.327336
HORN_HUMAN	Hornerin	9.1	282.39	10.05	-1.36446
GLT13_HUMAN	Polypeptide N-acetylgalactosaminyltransferase 13 (EC 2.4.1.41) (Polypeptide GalNAc transferase 13) (GalNAc-T13) (pp-GaNTase 13) (Protein-UDP acetylgalactosaminyltransferase 13) (UDP-GalNAc:polypeptide N-acetylgalactosaminyltransferase 13)	7	64.05	6.41	-0.338129
PLDX1_HUMAN	Plexin domain-containing protein 1 (Tumor endothelial marker 3) (Tumor endothelial marker 7)	8.6	55.76	5.42	-0.387
CBLN2_HUMAN	Cerebellin-2	5.8	24.084	6.47	0.132589
AEBP1_HUMAN	Adipocyte enhancer-binding protein 1 (AE-binding protein 1) (Aortic carboxypeptidase-like protein)	2.1	130.93	5.02	-0.862608
PLD3_HUMAN	Phospholipase D3 (PLD 3) (EC 3.1.4.4) (Choline phosphatase 3) (HindIII K4L homolog) (Hu-K4) (Phosphatidylcholine-hydrolyzing phospholipase D3)	10.4	54.705	6.02	-0.187551
SCN4B_HUMAN	Sodium channel subunit beta-4	7.5	24.969	6.5	-0.0127193
CNTN4_HUMAN	Contactin-4 (Brain-derived immunoglobulin superfamily protein 2) (BIG-2)	8.5	113.45	7.06	-0.347076
FA20C_HUMAN	Extracellular serine/threonine protein kinase FAM20C (EC 2.7.11.1) (Dentin matrix protein 4) (DMP-4) (Golgi casein kinase) (Golgi-enriched fraction casein kinase) (GEF-CK)	3.4	66.234	6.49	-0.4875
PIANP_HUMAN	PILR alpha-associated neural protein (PILR-associating neural protein) (Paired immunoglobin-like type 2 receptor-associating neural protein)	6.7	30.076	9.29	-0.398936
H6ST3_HUMAN	Heparan-sulfate 6-O-sulfotransferase 3 (HS6ST-3) (EC 2.8.2.-)	15.3	54.843	6.39	-0.864119
CA2D3_HUMAN	Voltage-dependent calcium channel subunit alpha-2/delta-3 (Voltage-gated calcium channel subunit alpha-2/delta-3) [Cleaved into: Voltage-dependent calcium channel subunit alpha-2-3; Voltage-dependent calcium channel subunit delta-3]	8.2	123.01	5.43	-0.238497
CADM3_HUMAN	Cell adhesion molecule 3 (Brain immunoglobulin receptor) (Immunoglobulin superfamily member 4B) (IgSF4B) (Nectin-like protein 1) (NECL-1) (Synaptic cell adhesion molecule 3) (SynCAM3) (TSLC1-like protein 1) (TSLL1)	40.7	43.299	5.72	-0.288442
THMS1_HUMAN	Protein THEMIS (Thymocyte-expressed molecule involved in selection)	2.2	73.451	5.62	-0.354134
NLGN1_HUMAN	Neuroligin-1	7.5	93.834	5.59	-0.322619
LTBP4_HUMAN	Latent-transforming growth factor beta-binding protein 4 (LTBP-4)	5.3	173.43	5.21	-0.511207
F19A2_HUMAN	Protein FAM19A2 (Chemokine-like protein TAFA-2)	10.7	14.62	8.88	-0.331298
CADM2_HUMAN	Cell adhesion molecule 2 (Immunoglobulin superfamily member 4D) (IgSF4D) (Nectin-like protein 3) (NECL-3) (Synaptic cell adhesion molecule 2) (SynCAM 2)	15.4	47.553	4.97	-0.187356
UBR7_HUMAN	Putative E3 ubiquitin-protein ligase UBR7 (EC 2.3.2.27) (N-recognin-7) (RING-type E3 ubiquitin transferase UBR7)	2.8	47.998	4.7	-0.637176
GOLM1_HUMAN	Golgi membrane protein 1 (Golgi membrane protein GP73) (Golgi phosphoprotein 2)	24.7	45.333	4.91	-0.982544
PCSK9_HUMAN	Proprotein convertase subtilisin/kexin type 9 (EC 3.4.21.-) (Neural apoptosis-regulated convertase 1) (NARC-1) (Proprotein convertase 9) (PC9) (Subtilisin/kexin-like protease PC9)	2.3	74.285	6.39	-0.140173
TXND5_HUMAN	Thioredoxin domain-containing protein 5 (Endoplasmic reticulum resident protein 46) (ER protein 46) (ERp46) (Thioredoxin-like protein p46)	12	47.628	5.37	-0.400463
KCT2_HUMAN	Keratinocyte-associated transmembrane protein 2	4.9	29.234	4.61	-0.410943
NNRE_HUMAN	NAD(P)H-hydrate epimerase (EC 5.1.99.6) (Apolipoprotein A-I-binding protein) (AI-BP) (NAD(P)HX epimerase) (YjeF N-terminal domain-containing protein 1) (YjeF_N1)	6.6	31.674	5.03	-0.096875
MDGA1_HUMAN	MAM domain-containing glycosylphosphatidylinositol anchor protein 1 (GPI and MAM protein) (GPIM) (Glycosylphosphatidylinositol-MAM) (MAM domain-containing protein 3)	3.5	105.79	8.65	-0.365759
DNER_HUMAN	Delta and Notch-like epidermal growth factor-related receptor	8	78.474	4.92	-0.151425
SEM6D_HUMAN	Semaphorin-6D	6.2	119.87	8.7	-0.476142
NLGN2_HUMAN	Neuroligin-2	5.7	90.819	5.78	-0.309102
CADM4_HUMAN	Cell adhesion molecule 4 (Immunoglobulin superfamily member 4C) (IgSF4C) (Nectin-like protein 4) (NECL-4) (TSLC1-like protein 2)	39.9	42.785	5.59	-0.243299
VTM2A_HUMAN	V-set and transmembrane domain-containing protein 2A	29.7	25.833	8.41	-0.265678
F174A_HUMAN	Membrane protein FAM174A (Hepatitis C virus NS5A-transactivated protein 6) (HCV NS5A-transactivated protein 6) (Transmembrane protein 157)	4.7	19.954	5.71	-0.297895
C99L2_HUMAN	CD99 antigen-like protein 2 (MIC2-like protein 1) (CD antigen CD99)	27.1	27.986	4.78	-0.651908
HAVR2_HUMAN	Hepatitis A virus cellular receptor 2 (HAVcr-2) (T-cell immunoglobulin and mucin domain-containing protein 3) (TIMD-3) (T-cell immunoglobulin mucin receptor 3) (TIM-3) (T-cell membrane protein 3)	4.7	33.394	5.39	-0.0352159
SNED1_HUMAN	Sushi, nidogen and EGF-like domain-containing protein 1 (Insulin-responsive sequence DNA-binding protein 1) (IRE-BP1)	1.9	152.2	6.46	-0.370913
WFKN2_HUMAN	WAP, Kazal, immunoglobulin, Kunitz and NTR domain-containing protein 2 (Growth and differentiation factor-associated serum protein 1) (GASP-1) (hGASP-1) (WAP, follistatin, immunoglobulin, Kunitz and NTR domain-containing-related protein) (WFIKKN-related protein)	26.2	63.941	5.55	-0.316667
CEMIP_HUMAN	Cell migration-inducing and hyaluronan-binding protein (EC 3.2.1.35)	1	153	7.88	-0.384791
CANT1_HUMAN	Soluble calcium-activated nucleotidase 1 (SCAN-1) (EC 3.6.1.6) (Apyrase homolog) (Putative MAPK-activating protein PM09) (Putative NF-kappa-B-activating protein 107)	32.9	44.839	5.72	-0.339401
SELM_HUMAN	Selenoprotein M (SelM)	29.7	16.231	5.39	-0.127083
SCG3_HUMAN	Secretogranin-3 (Secretogranin III) (SgIII)	43.6	53.005	4.94	-0.882479
SORC1_HUMAN	VPS10 domain-containing receptor SorCS1 (hSorCS)	3.9	129.63	7.09	-0.329709
ROBO4_HUMAN	Roundabout homolog 4 (Magic roundabout)	2.7	107.46	6.19	-0.330387
PMGT1_HUMAN	Protein O-linked-mannose beta-1,2-N-acetylglucosaminyltransferase 1 (POMGnT1) (EC 2.4.1.-) (UDP-GlcNAc:alpha-D-mannoside beta-1,2-N-acetylglucosaminyltransferase I.2) (GnT I.2)	18	75.251	6.37	-0.401212
ASM3B_HUMAN	Acid sphingomyelinase-like phosphodiesterase 3b (ASM-like phosphodiesterase 3b) (EC 3.1.4.-)	7.3	50.813	5.21	-0.154725
FAM3C_HUMAN	Protein FAM3C (Interleukin-like EMT inducer)	59.5	24.68	7.75	-0.0881057
TICN2_HUMAN	Testican-2 (SPARC/osteonectin, CWCV, and Kazal-like domains proteoglycan 2)	9.9	46.779	4.65	-0.626415
HTRA1_HUMAN	Serine protease HTRA1 (EC 3.4.21.-) (High-temperature requirement A serine peptidase 1) (L56) (Serine protease 11)	7.5	51.286	7.89	-0.121458
TENR_HUMAN	Tenascin-R (TN-R) (Janusin) (Restrictin)	9.2	149.56	4.72	-0.318999
DDX12_HUMAN	Putative ATP-dependent RNA helicase DDX12 (EC 3.6.4.13) (CHL1-related protein 2) (hCHLR2) (DEAD/H box protein 12)	2	106	8.57	-0.341684
GGH_HUMAN	Gamma-glutamyl hydrolase (EC 3.4.19.9) (Conjugase) (GH) (Gamma-Glu-X carboxypeptidase)	24.5	35.964	7.19	-0.0918239
NRCAM_HUMAN	Neuronal cell adhesion molecule (Nr-CAM) (Neuronal surface protein Bravo) (hBravo) (NgCAM-related cell adhesion molecule) (Ng-CAM-related)	38.4	143.89	5.28	-0.379601
NEO1_HUMAN	Neogenin (Immunoglobulin superfamily DCC subclass member 2)	29.4	160.01	5.95	-0.398152
KLK6_HUMAN	Kallikrein-6 (EC 3.4.21.-) (Neurosin) (Protease M) (SP59) (Serine protease 18) (Serine protease 9) (Zyme)	60.2	26.855	6.91	-0.301639
GSLG1_HUMAN	Golgi apparatus protein 1 (CFR-1) (Cysteine-rich fibroblast growth factor receptor) (E-selectin ligand 1) (ESL-1) (Golgi sialoglycoprotein MG-160)	2	134.55	6.3	-0.483376
PTPR2_HUMAN	Receptor-type tyrosine-protein phosphatase N2 (R-PTP-N2) (EC 3.1.3.-) (EC 3.1.3.48) (Islet cell autoantigen-related protein) (IAR) (ICAAR) (Phogrin) [Cleaved into: IA-2beta60]	8.4	111.27	5.51	-0.454483
PRG4_HUMAN	Proteoglycan 4 (Lubricin) (Megakaryocyte-stimulating factor) (Superficial zone proteoglycan) [Cleaved into: Proteoglycan 4 C-terminal part]	3	151.08	9.53	-1.03041
RNAS6_HUMAN	Ribonuclease K6 (RNase K6) (EC 3.1.27.-)	12.7	17.196	9.22	-0.133333
MYDGF_HUMAN	Myeloid-derived growth factor (MYDGF) (Interleukin-25) (IL-25) (Stromal cell-derived growth factor SF20)	8.7	18.795	6.22	-0.193642
IGSF8_HUMAN	Immunoglobulin superfamily member 8 (IgSF8) (CD81 partner 3) (Glu-Trp-Ile EWI motif-containing protein 2) (EWI-2) (Keratinocytes-associated transmembrane protein 4) (KCT-4) (LIR-D1) (Prostaglandin regulatory-like protein) (PGRL) (CD antigen CD316)	15.2	65.033	8.04	-0.0752039
ESAM_HUMAN	Endothelial cell-selective adhesion molecule	9.5	41.176	9.21	-0.0402564
RGMA_HUMAN	Repulsive guidance molecule A (RGM domain family member A)	22.7	49.347	5.89	-0.256889
PLD4_HUMAN	Phospholipase D4 (PLD 4) (EC 3.1.4.4) (Choline phosphatase 4) (Phosphatidylcholine-hydrolyzing phospholipase D4)	5.7	55.626	8.61	-0.122332
NXNL1_HUMAN	Nucleoredoxin-like protein 1 (Thioredoxin-like protein 6)	17.9	23.943	4.72	-0.396698
LIGO1_HUMAN	Leucine-rich repeat and immunoglobulin-like domain-containing nogo receptor-interacting protein 1 (Leucine-rich repeat and immunoglobulin domain-containing protein 1) (Leucine-rich repeat neuronal protein 1) (Leucine-rich repeat neuronal protein 6A)	11.6	69.875	8.66	-0.036129
P3IP1_HUMAN	Phosphoinositide-3-kinase-interacting protein 1 (Kringle domain-containing protein HGFL)	18.3	28.248	4.98	-0.238023
PGCB_HUMAN	Brevican core protein (Brain-enriched hyaluronan-binding protein) (BEHAB) (Chondroitin sulfate proteoglycan 7)	35.5	99.117	4.57	-0.474753
CREL1_HUMAN	Cysteine-rich with EGF-like domain protein 1	5.7	45.439	4.77	-0.262381
IGS21_HUMAN	Immunoglobulin superfamily member 21 (IgSF21)	7.7	51.835	5.99	-0.237045
CBPB2_HUMAN	Carboxypeptidase B2 (EC 3.4.17.20) (Carboxypeptidase U) (CPU) (Plasma carboxypeptidase B) (pCPB) (Thrombin-activable fibrinolysis inhibitor) (TAFI)	32.6	48.424	8.11	-0.162411
SIAT2_HUMAN	Beta-galactoside alpha-2,6-sialyltransferase 2 (Alpha 2,6-ST 2) (EC 2.4.99.1) (CMP-N-acetylneuraminate-beta-galactosamide-alpha-2,6-sialyltransferase 2) (ST6Gal II) (ST6GalII) (hST6Gal II) (Sialyltransferase 2)	2.1	60.157	9.77	-0.478639
MEG10_HUMAN	Multiple epidermal growth factor-like domains protein 10 (Multiple EGF-like domains protein 10)	15.5	122.2	6.5	-0.389211
CNDP1_HUMAN	Beta-Ala-His dipeptidase (EC 3.4.13.20) (CNDP dipeptidase 1) (Carnosine dipeptidase 1) (Glutamate carboxypeptidase-like protein 2) (Serum carnosinase)	46.2	56.705	5.08	-0.0885602
PGRP2_HUMAN	N-acetylmuramoyl-L-alanine amidase (EC 3.5.1.28) (Peptidoglycan recognition protein 2) (Peptidoglycan recognition protein long) (PGRP-L)	29.5	62.216	7.64	-0.128993
SLIK1_HUMAN	SLIT and NTRK-like protein 1 (Leucine-rich repeat-containing protein 12)	12.4	77.734	6.08	-0.172989
TRPM7_HUMAN	Transient receptor potential cation channel subfamily M member 7 (EC 2.7.11.1) (Channel-kinase 1) (Long transient receptor potential channel 7) (LTrpC-7) (LTrpC7)	1.2	212.69	8.1	-0.270456
PEBP4_HUMAN	Phosphatidylethanolamine-binding protein 4 (PEBP-4) (hPEBP4) (Protein cousin-of-RKIP 1)	43.2	25.733	5.89	-0.451101
NELL2_HUMAN	Protein kinase C-binding protein NELL2 (NEL-like protein 2) (Nel-related protein 2)	44.9	91.346	5.4	-0.377206
PARK7_HUMAN	Protein/nucleic acid deglycase DJ-1 (EC 3.1.2.-) (EC 3.5.1.-) (EC 3.5.1.124) (Maillard deglycase) (Oncogene DJ1) (Parkinson disease protein 7) (Parkinsonism-associated deglycase) (Protein DJ-1) (DJ-1)	24.9	19.891	6.38	0.00529101
NEUS_HUMAN	Neuroserpin (Peptidase inhibitor 12) (PI-12) (Serpin I1)	24.1	46.426	4.84	-0.128049
CGRE1_HUMAN	Cell growth regulator with EF hand domain protein 1 (Cell growth regulatory gene 11 protein) (Hydrophobestin)	38.2	31.905	4.35	-0.550166
NOE1_HUMAN	Noelin (Neuronal olfactomedin-related ER localized protein) (Olfactomedin-1)	2.3	55.342	6.33	-0.461031
RARR2_HUMAN	Retinoic acid receptor responder protein 2 (Chemerin) (RAR-responsive protein TIG2) (Tazarotene-induced gene 2 protein)	38.7	18.617	8.6	-0.414724
OMD_HUMAN	Osteomodulin (Keratan sulfate proteoglycan osteomodulin) (KSPG osteomodulin) (Osteoadherin) (OSAD)	15.4	49.492	5.22	-0.509976
CSTN3_HUMAN	Calsyntenin-3 (Alcadein-beta) (Alc-beta)	3.1	106.1	5.24	-0.322385
MXRA8_HUMAN	Matrix remodeling-associated protein 8 (Limitrin)	17.9	49.131	6.53	-0.349774
CAB45_HUMAN	45 kDa calcium-binding protein (Cab45) (Stromal cell-derived factor 4) (SDF-4)	6.9	41.806	4.75	-0.671547
FUCO2_HUMAN	Plasma alpha-L-fucosidase (EC 3.2.1.51) (Alpha-L-fucoside fucohydrolase 2) (Alpha-L-fucosidase 2)	17.8	54.066	5.75	-0.295717
COL11_HUMAN	Collectin-11 (Collectin kidney protein 1) (CL-K1)	10.3	28.665	5.07	-0.450554
JAM3_HUMAN	Junctional adhesion molecule C (JAM-C) (JAM-2) (Junctional adhesion molecule 3) (JAM-3)	24.2	35.02	5.93	-0.319677
C1QT5_HUMAN	Complement C1q tumor necrosis factor-related protein 5	11.5	25.298	5.84	-0.282305
C1QT3_HUMAN	Complement C1q tumor necrosis factor-related protein 3 (Collagenous repeat-containing sequence 26 kDa protein) (CORS26) (Secretory protein CORS26)	11.4	26.994	5.91	-0.426016
CADM1_HUMAN	Cell adhesion molecule 1 (Immunoglobulin superfamily member 4) (IgSF4) (Nectin-like protein 2) (NECL-2) (Spermatogenic immunoglobulin superfamily) (SgIgSF) (Synaptic cell adhesion molecule) (SynCAM) (Tumor suppressor in lung cancer 1) (TSLC-1)	29.6	48.509	4.89	-0.143439
SE6L1_HUMAN	Seizure 6-like protein	17.4	111.78	4.65	-0.260156
RTN4R_HUMAN	Reticulon-4 receptor (Nogo receptor) (NgR) (Nogo-66 receptor)	18.8	50.707	9.08	-0.186892
CNTP4_HUMAN	Contactin-associated protein-like 4 (Cell recognition molecule Caspr4)	20.4	145.27	6.18	-0.302982
TWSG1_HUMAN	Twisted gastrulation protein homolog 1	17.5	25.017	5.06	-0.064574
MEGF9_HUMAN	Multiple epidermal growth factor-like domains protein 9 (Multiple EGF-like domains protein 9) (Epidermal growth factor-like protein 5) (EGF-like protein 5)	13.3	62.983	5.36	-0.257475
SH3L3_HUMAN	SH3 domain-binding glutamic acid-rich-like protein 3 (SH3 domain-binding protein 1) (SH3BP-1)	31.2	10.438	4.82	-0.497849
CXL16_HUMAN	C-X-C motif chemokine 16 (Scavenger receptor for phosphatidylserine and oxidized low density lipoprotein) (SR-PSOX) (Small-inducible cytokine B16) (Transmembrane chemokine CXCL16)	5.5	27.578	8.8	-0.224409
SEM6A_HUMAN	Semaphorin-6A (Semaphorin VIA) (Sema VIA) (Semaphorin-6A-1) (SEMA6A-1)	3.9	114.39	8.69	-0.448544
CPVL_HUMAN	Probable serine carboxypeptidase CPVL (EC 3.4.16.-) (Carboxypeptidase, vitellogenic-like) (Vitellogenic carboxypeptidase-like protein) (VCP-like protein) (hVLP)	19.3	54.163	5.39	-0.208613
SMOC1_HUMAN	SPARC-related modular calcium-binding protein 1 (Secreted modular calcium-binding protein 1) (SMOC-1)	4.8	48.162	8.37	-0.679263
MANS1_HUMAN	MANSC domain-containing protein 1 (Loss of heterozygosity 12 chromosomal region 3 protein)	3.5	46.81	6.1	-0.146172
MMRN2_HUMAN	Multimerin-2 (EMILIN-3) (Elastin microfibril interface located protein 3) (Elastin microfibril interfacer 3) (EndoGlyx-1 p125/p140 subunit)	1.9	104.41	5.56	-0.40411
AGRL3_HUMAN	Adhesion G protein-coupled receptor L3 (Calcium-independent alpha-latrotoxin receptor 3) (CIRL-3) (Latrophilin-3) (Lectomedin-3)	7.3	161.81	5.98	-0.254665
SIAE_HUMAN	Sialate O-acetylesterase (EC 3.1.1.53) (H-Lse) (Sialic acid-specific 9-O-acetylesterase)	13.6	58.314	7	-0.148375
S38AA_HUMAN	Putative sodium-coupled neutral amino acid transporter 10 (Solute carrier family 38 member 10)	3.9	119.76	5.51	-0.363718
CAD20_HUMAN	Cadherin-20	4.2	88.992	4.47	-0.305993
PCDH9_HUMAN	Protocadherin-9	4	136.06	5.28	-0.425869
SPON1_HUMAN	Spondin-1 (F-spondin) (Vascular smooth muscle cell growth-promoting factor)	7.3	90.973	5.65	-0.604213
CD248_HUMAN	Endosialin (Tumor endothelial marker 1) (CD antigen CD248)	3.7	80.858	5.14	-0.277411
NRN1_HUMAN	Neuritin	28.2	15.333	4.93	0.207746
CD320_HUMAN	CD320 antigen (8D6 antigen) (FDC-signaling molecule 8D6) (FDC-SM-8D6) (Transcobalamin receptor) (TCblR) (CD antigen CD320)	8.9	28.991	4.58	-0.00390071
SEM4B_HUMAN	Semaphorin-4B	7.6	92.192	6.32	-0.165865
C1QR1_HUMAN	Complement component C1q receptor (C1q/MBL/SPA receptor) (C1qR) (C1qR(p)) (C1qRp) (CDw93) (Complement component 1 q subcomponent receptor 1) (Matrix-remodeling-associated protein 4) (CD antigen CD93)	5.5	68.559	5.27	-0.339724
SCUB2_HUMAN	Signal peptide, CUB and EGF-like domain-containing protein 2 (Protein CEGP1) (Scube/You)	2.5	109.96	6.14	-0.54004
CRAC1_HUMAN	Cartilage acidic protein 1 (68 kDa chondrocyte-expressed protein) (CEP-68) (ASPIC)	33.7	71.42	4.97	-0.307262
NPDC1_HUMAN	Neural proliferation differentiation and control protein 1 (NPDC-1)	12.3	34.516	5.86	-0.398769
MA1C1_HUMAN	Mannosyl-oligosaccharide 1,2-alpha-mannosidase IC (EC 3.2.1.113) (HMIC) (Mannosidase alpha class 1C member 1) (Processing alpha-1,2-mannosidase IC) (Alpha-1,2-mannosidase IC)	1.9	70.91	7.01	-0.352381
OLFL3_HUMAN	Olfactomedin-like protein 3 (HNOEL-iso) (hOLF44)	8.6	46.01	6.18	-0.50197
SEM3G_HUMAN	Semaphorin-3G (Semaphorin sem2)	23.4	86.7	8.01	-0.328389
LRC4B_HUMAN	Leucine-rich repeat-containing protein 4B (Netrin-G3 ligand) (NGL-3)	19.5	76.433	6.49	-0.168303
CBLN4_HUMAN	Cerebellin-4 (Cerebellin-like glycoprotein 1)	12.9	21.808	7.92	0.139303
IMPA3_HUMAN	Inositol monophosphatase 3 (IMP 3) (IMPase 3) (EC 3.1.3.25) (EC 3.1.3.7) (Golgi 3-prime phosphoadenosine 5-prime phosphate 3-prime phosphatase) (Golgi-resident PAP phosphatase) (gPAPP) (Inositol monophosphatase domain-containing protein 1) (Inositol-1(or 4)-monophosphatase 3) (Myo-inositol monophosphatase A3)	16.2	38.681	6.38	-0.0924791
DPP3_HUMAN	Dipeptidyl peptidase 3 (EC 3.4.14.4) (Dipeptidyl aminopeptidase III) (Dipeptidyl arylamidase III) (Dipeptidyl peptidase III) (DPP III) (Enkephalinase B)	2.2	82.588	5.02	-0.319403
CA2D2_HUMAN	Voltage-dependent calcium channel subunit alpha-2/delta-2 (Voltage-gated calcium channel subunit alpha-2/delta-2) [Cleaved into: Voltage-dependent calcium channel subunit alpha-2-2; Voltage-dependent calcium channel subunit delta-2]	2.5	129.82	5.43	-0.374696
B3GN2_HUMAN	N-acetyllactosaminide beta-1,3-N-acetylglucosaminyltransferase 2 (EC 2.4.1.149) (Beta-1,3-N-acetylglucosaminyltransferase 1) (BGnT-1) (Beta-1,3-Gn-T1) (Beta3Gn-T1) (Beta-1,3-galactosyltransferase 7) (Beta-1,3-GalTase 7) (Beta3Gal-T7) (Beta3GalT7) (b3Gal-T7) (Beta-3-Gx-T7) (UDP-Gal:beta-GlcNAc beta-1,3-galactosyltransferase 7) (UDP-GlcNAc:betaGal beta-1,3-N-acetylglucosaminyltransferase 2) (BGnT-2…	3.5	46.021	8.75	-0.378841
FAT2_HUMAN	Protocadherin Fat 2 (hFat2) (Cadherin family member 8) (Multiple epidermal growth factor-like domains protein 1) (Multiple EGF-like domains protein 1)	14.8	479.31	5	-0.249644
CALY_HUMAN	Neuron-specific vesicular protein calcyon	6	23.433	6.43	-0.458065
ERAP1_HUMAN	Endoplasmic reticulum aminopeptidase 1 (EC 3.4.11.-) (ARTS-1) (Adipocyte-derived leucine aminopeptidase) (A-LAP) (Aminopeptidase PILS) (Puromycin-insensitive leucyl-specific aminopeptidase) (PILS-AP) (Type 1 tumor necrosis factor receptor shedding aminopeptidase regulator)	4.4	107.23	6.02	-0.216578
PDXL2_HUMAN	Podocalyxin-like protein 2 (Endoglycan)	10.6	65.075	4.22	-0.489421
ADA2_HUMAN	Adenosine deaminase 2 (EC 3.5.4.4) (Cat eye syndrome critical region protein 1)	8.6	58.933	8.2	-0.116047
C1RL_HUMAN	Complement C1r subcomponent-like protein (C1r-LP) (C1r-like protein) (EC 3.4.21.-) (C1r-like serine protease analog protein) (CLSPa)	16.4	53.498	6.21	-0.364476
ADA22_HUMAN	Disintegrin and metalloproteinase domain-containing protein 22 (ADAM 22) (Metalloproteinase-disintegrin ADAM22-3) (Metalloproteinase-like, disintegrin-like, and cysteine-rich protein 2)	12.7	100.43	8.22	-0.476821
FRS1L_HUMAN	DOMON domain-containing protein FRRS1L (Brain protein CG-6) (Ferric-chelate reductase 1-like protein)	8.1	37.27	7.55	-0.322384
NTRI_HUMAN	Neurotrimin (hNT) (IgLON family member 2)	34.3	37.971	5.8	-0.0840116
CNTN3_HUMAN	Contactin-3 (Brain-derived immunoglobulin superfamily protein 1) (BIG-1) (Plasmacytoma-associated neuronal glycoprotein)	5.8	112.88	5.85	-0.289105
PCD10_HUMAN	Protocadherin-10	2.2	112.93	4.75	-0.355
NRX2A_HUMAN	Neurexin-2 (Neurexin II-alpha) (Neurexin-2-alpha)	10.4	184.98	5.55	-0.267407
MRC2_HUMAN	C-type mannose receptor 2 (C-type lectin domain family 13 member E) (Endocytic receptor 180) (Macrophage mannose receptor 2) (Urokinase-type plasminogen activator receptor-associated protein) (UPAR-associated protein) (Urokinase receptor-associated protein) (CD antigen CD280)	3.9	166.67	5.4	-0.545301
DKK3_HUMAN	Dickkopf-related protein 3 (Dickkopf-3) (Dkk-3) (hDkk-3)	60.6	38.39	4.55	-0.333429
EXTL2_HUMAN	Exostosin-like 2 (EC 2.4.1.223) (Alpha-1,4-N-acetylhexosaminyltransferase EXTL2) (Alpha-GalNAcT EXTL2) (EXT-related protein 2) (Glucuronyl-galactosyl-proteoglycan 4-alpha-N-acetylglucosaminyltransferase) [Cleaved into: Processed exostosin-like 2]	20	37.465	9.08	-0.0315152
CATZ_HUMAN	Cathepsin Z (EC 3.4.18.1) (Cathepsin P) (Cathepsin X)	32	33.868	5.48	-0.50495
CATF_HUMAN	Cathepsin F (CATSF) (EC 3.4.22.41)	5	53.365	5.81	-0.283884
KLK11_HUMAN	Kallikrein-11 (hK11) (EC 3.4.21.-) (Hippostasin) (Serine protease 20) (Trypsin-like protease) [Cleaved into: Kallikrein-11 inactive chain 1; Kallikrein-11 inactive chain 2]	7.4	31.059	8.69	-0.273759
PKHB1_HUMAN	Pleckstrin homology domain-containing family B member 1 (PH domain-containing family B member 1) (Evectin-1) (PH domain-containing protein in retina 1) (PHRET1) (Pleckstrin homology domain retinal protein 1)	5.8	27.186	7	-0.342798
FETUB_HUMAN	Fetuin-B (16G2) (Fetuin-like protein IRL685) (Gugu)	20.9	42.054	6.52	-0.317016
CNTP2_HUMAN	Contactin-associated protein-like 2 (Cell recognition molecule Caspr2)	6.3	148.17	6.05	-0.392562
PCSK1_HUMAN	ProSAAS (Proprotein convertase subtilisin/kexin type 1 inhibitor) (Proprotein convertase 1 inhibitor) (pro-SAAS) [Cleaved into: KEP; Big SAAS (b-SAAS); Little SAAS (l-SAAS) (N-proSAAS); Big PEN-LEN (b-PEN-LEN) (SAAS CT(1-49)); PEN; Little LEN (l-LEN); Big LEN (b-LEN) (SAAS CT(25-40))]	33.1	27.372	5.61	-0.221923
ATS1_HUMAN	A disintegrin and metalloproteinase with thrombospondin motifs 1 (ADAM-TS 1) (ADAM-TS1) (ADAMTS-1) (EC 3.4.24.-) (METH-1)	9.1	105.36	7.98	-0.479835
DPP2_HUMAN	Dipeptidyl peptidase 2 (EC 3.4.14.2) (Dipeptidyl aminopeptidase II) (Dipeptidyl peptidase 7) (Dipeptidyl peptidase II) (DPP II) (Quiescent cell proline dipeptidase)	21.7	54.341	5.57	-0.174593
ENPP5_HUMAN	Ectonucleotide pyrophosphatase/phosphodiesterase family member 5 (E-NPP 5) (NPP-5) (EC 3.1.-.-)	19.5	54.665	5.89	-0.170021
GNPTG_HUMAN	N-acetylglucosamine-1-phosphotransferase subunit gamma (GlcNAc-1-phosphotransferase subunit gamma) (UDP-N-acetylglucosamine-1-phosphotransferase subunit gamma)	11.8	33.973	6.33	-0.489508
ZPI_HUMAN	Protein Z-dependent protease inhibitor (PZ-dependent protease inhibitor) (PZI) (Serpin A10)	3.6	50.706	7.86	-0.231081
NRX1A_HUMAN	Neurexin-1 (Neurexin I-alpha) (Neurexin-1-alpha)	21.4	161.88	5.61	-0.295667
S39AA_HUMAN	Zinc transporter ZIP10 (Solute carrier family 39 member 10) (Zrt- and Irt-like protein 10) (ZIP-10)	3.4	94.131	6.18	-0.554152
HEG1_HUMAN	Protein HEG homolog 1	2.2	147.46	5.73	-0.415496
ICAM5_HUMAN	Intercellular adhesion molecule 5 (ICAM-5) (Telencephalin)	9.6	97.115	5.59	-0.195671
NDRG2_HUMAN	Protein NDRG2 (N-myc downstream-regulated gene 2 protein) (Protein Syld709613) [Cleaved into: Protein NDRG2, N-terminally processed]	10.5	40.798	5.08	-0.25876
PCDGK_HUMAN	Protocadherin gamma-C3 (PCDH-gamma-C3) (Protocadherin-2) (Protocadherin-43) (PC-43)	2.4	101.08	5.01	-0.26167
EPCR_HUMAN	Endothelial protein C receptor (Activated protein C receptor) (APC receptor) (Endothelial cell protein C receptor) (CD antigen CD201)	13.4	26.671	6.69	0.0163866
MINP1_HUMAN	Multiple inositol polyphosphate phosphatase 1 (EC 3.1.3.62) (2,3-bisphosphoglycerate 3-phosphatase) (2,3-BPG phosphatase) (EC 3.1.3.80) (Inositol (1,3,4,5)-tetrakisphosphate 3-phosphatase) (Ins(1,3,4,5)P(4) 3-phosphatase)	16.4	55.051	6.86	-0.278029
COG5_HUMAN	Conserved oligomeric Golgi complex subunit 5 (COG complex subunit 5) (13S Golgi transport complex 90 kDa subunit) (GTC-90) (Component of oligomeric Golgi complex 5) (Golgi transport complex 1)	1.2	92.742	6.15	-0.179499
CNTN6_HUMAN	Contactin-6 (Neural recognition molecule NB-3) (hNB-3)	6.2	113.95	5.54	-0.254961
KCC2A_HUMAN	Calcium/calmodulin-dependent protein kinase type II subunit alpha (CaM kinase II subunit alpha) (CaMK-II subunit alpha) (EC 2.7.11.17)	6.5	54.087	6.61	-0.380126
VSIG4_HUMAN	V-set and immunoglobulin domain-containing protein 4 (Protein Z39Ig)	20.3	43.987	6.02	-0.218045
NTNG1_HUMAN	Netrin-G1 (Laminet-1)	4.6	60.54	5.75	-0.324861
GUAD_HUMAN	Guanine deaminase (Guanase) (Guanine aminase) (EC 3.5.4.3) (Guanine aminohydrolase) (GAH) (p51-nedasin)	42.3	51.002	5.44	-0.157709
NRX3A_HUMAN	Neurexin-3 (Neurexin III-alpha) (Neurexin-3-alpha)	23.6	180.6	5.28	-0.298052
HYOU1_HUMAN	Hypoxia up-regulated protein 1 (150 kDa oxygen-regulated protein) (ORP-150) (170 kDa glucose-regulated protein) (GRP-170)	6.6	111.33	5.07	-0.546446
PCDC2_HUMAN	Protocadherin alpha-C2 (PCDH-alpha-C2)	9.4	109.45	5.16	-0.309335
LYVE1_HUMAN	Lymphatic vessel endothelial hyaluronic acid receptor 1 (LYVE-1) (Cell surface retention sequence-binding protein 1) (CRSBP-1) (Extracellular link domain-containing protein 1) (Hyaluronic acid receptor)	6.2	35.213	8.3	-0.12764
SERC_HUMAN	Phosphoserine aminotransferase (EC 2.6.1.52) (Phosphohydroxythreonine aminotransferase) (PSAT)	8.6	40.422	7.56	0.0194595
CBPQ_HUMAN	Carboxypeptidase Q (EC 3.4.17.-) (Lysosomal dipeptidase) (Plasma glutamate carboxypeptidase)	36.7	51.887	5.52	-0.0213983
CLIC4_HUMAN	Chloride intracellular channel protein 4 (Intracellular chloride ion channel protein p64H1)	4.3	28.772	5.45	-0.409486
ROBO1_HUMAN	Roundabout homolog 1 (Deleted in U twenty twenty) (H-Robo-1)	7	180.93	5.61	-0.649849
FCGBP_HUMAN	IgGFc-binding protein (Fcgamma-binding protein antigen) (FcgammaBP)	33.4	572.01	5.15	-0.110213
ENPP4_HUMAN	Bis(5'-adenosyl)-triphosphatase ENPP4 (EC 3.6.1.29) (AP3A hydrolase) (AP3Aase) (Ectonucleotide pyrophosphatase/phosphodiesterase family member 4) (E-NPP 4) (NPP-4)	4.2	51.641	5.64	-0.179912

## Sheet: ProteoMiner depleted
Protein IDs	Protein names	Sequence coverage [%]	Molecular weight [kDa]	pI	GRAVY score
LV39_HUMAN	Immunoglobulin lambda variable 3-9	23.5	12.332	6.91	-0.213913
KV108_HUMAN	Immunoglobulin kappa variable 1-8	13.9	12.537	8.87	-0.0313043
KVD40_HUMAN	Immunoglobulin kappa variable 2D-40 (Ig kappa chain V-II region Cum)	22.3	13.31	4.29	-0.121488
HV145_HUMAN	Immunoglobulin heavy variable 1-45	9.4	13.508	9.43	-0.351282
HV349_HUMAN	Immunoglobulin heavy variable 3-49	16.8	13.056	9.01	-0.010084
HV374_HUMAN	Immunoglobulin heavy variable 3-74	24.8	12.839	9.11	0.0128205
HV102_HUMAN	Immunoglobulin heavy variable 1-2 (Ig heavy chain V-I region ND) (Ig heavy chain V-I region V35)	9.4	13.085	9.23	-0.277778
HV551_HUMAN	Immunoglobulin heavy variable 5-51	23.1	12.674	8.6	0.0290598
HV459_HUMAN	Immunoglobulin heavy variable 4-59 (Ig heavy chain V-II region NEWM)	21.6	12.936	8.96	-0.0172414
IGLL5_HUMAN	Immunoglobulin lambda-like polypeptide 5 (G lambda-1) (Germline immunoglobulin lambda 1)	26.6	23.063	9.03	-0.403738
BHMG1_HUMAN	Basic helix-loop-helix and HMG box domain-containing protein 1	2.2	70.197	9.1	-0.80768
KITM_HUMAN	Thymidine kinase 2, mitochondrial (EC 2.7.1.21) (Mt-TK)	2.6	31.004	6.6	-0.476604
QSOX1_HUMAN	Sulfhydryl oxidase 1 (hQSOX) (EC 1.8.3.2) (Quiescin Q6)	26.8	82.577	9.05	-0.191432
GFRA2_HUMAN	GDNF family receptor alpha-2 (GDNF receptor alpha-2) (GDNFR-alpha-2) (GFR-alpha-2) (GDNF receptor beta) (GDNFR-beta) (Neurturin receptor alpha) (NRTNR-alpha) (NTNR-alpha) (RET ligand 2) (TGF-beta-related neurotrophic factor receptor 2)	6.7	51.543	7.62	-0.355388
GOLI4_HUMAN	Golgi integral membrane protein 4 (Golgi integral membrane protein, cis) (GIMPc) (Golgi phosphoprotein 4) (Golgi-localized phosphoprotein of 130 kDa) (Golgi phosphoprotein of 130 kDa)	9.9	81.879	4.73	-1.54224
MANBA_HUMAN	Beta-mannosidase (EC 3.2.1.25) (Lysosomal beta A mannosidase) (Mannanase) (Mannase)	6.5	100.89	5.26	-0.235836
NCHL1_HUMAN	Neural cell adhesion molecule L1-like protein (Close homolog of L1) [Cleaved into: Processed neural cell adhesion molecule L1-like protein]	31	135.07	5.45	-0.475745
ISLR_HUMAN	Immunoglobulin superfamily containing leucine-rich repeat protein	26.9	45.997	4.99	0.025
NCAN_HUMAN	Neurocan core protein (Chondroitin sulfate proteoglycan 3)	1.3	143.09	5.22	-0.537245
TPP1_HUMAN	Tripeptidyl-peptidase 1 (TPP-1) (EC 3.4.14.9) (Cell growth-inhibiting gene 1 protein) (Lysosomal pepstatin-insensitive protease) (LPIC) (Tripeptidyl aminopeptidase) (Tripeptidyl-peptidase I) (TPP-I)	20.4	61.247	5.74	-0.179396
APOL1_HUMAN	Apolipoprotein L1 (Apolipoprotein L) (Apo-L) (ApoL) (Apolipoprotein L-I) (ApoL-I)	20.9	43.974	5.49	-0.239196
PLXB2_HUMAN	Plexin-B2 (MM1)	14.3	205.12	5.85	-0.309086
EPHB6_HUMAN	Ephrin type-B receptor 6 (HEP) (Tyrosine-protein kinase-defective receptor EPH-6)	1.9	110.7	6.19	-0.19618
VGF_HUMAN	Neurosecretory protein VGF [Cleaved into: Neuroendocrine regulatory peptide-1 (NERP-1); Neuroendocrine regulatory peptide-2 (NERP-2); Antimicrobial peptide VGF[554-577]]	32.2	67.257	4.72	-0.985203
NCAM2_HUMAN	Neural cell adhesion molecule 2 (N-CAM-2) (NCAM-2)	17.8	93.045	5.44	-0.411828
MAGB3_HUMAN	Melanoma-associated antigen B3 (MAGE-B3 antigen)	4.6	39.21	10.07	-0.595087
B4GA1_HUMAN	Beta-1,4-glucuronyltransferase 1 (EC 2.4.1.-) (I-beta-1,3-N-acetylglucosaminyltransferase) (iGnT) (N-acetyllactosaminide beta-1,3-N-acetylglucosaminyltransferase) (Poly-N-acetyllactosamine extension enzyme) (UDP-GlcNAc:betaGal beta-1,3-N-acetylglucosaminyltransferase 1)	46.7	47.119	6.77	-0.224337
CHSTA_HUMAN	Carbohydrate sulfotransferase 10 (EC 2.8.2.-) (HNK-1 sulfotransferase) (HNK-1ST) (HNK1ST) (HuHNK-1ST)	2.5	42.206	8.11	-0.294101
SGCE_HUMAN	Epsilon-sarcoglycan (Epsilon-SG)	6.6	49.85	6.12	-0.3746
KRT86_HUMAN	Keratin, type II cuticular Hb6 (Hair keratin K2.11) (Keratin-86) (K86) (Type II hair keratin Hb6) (Type-II keratin Kb26)	35.6	53.5	5.56	-0.33251
CD5L_HUMAN	CD5 antigen-like (Apoptosis inhibitor expressed by macrophages) (hAIM) (CT-2) (IgM-associated peptide) (SP-alpha)	13.8	38.087	5.21	-0.442651
EXTL3_HUMAN	Exostosin-like 3 (EC 2.4.1.223) (EXT-related protein 1) (Glucuronyl-galactosyl-proteoglycan 4-alpha-N-acetylglucosaminyltransferase) (Hereditary multiple exostoses gene isolog) (Multiple exostosis-like protein 3) (Putative tumor suppressor protein EXTL3)	1	104.75	6.08	-0.228836
SUSD5_HUMAN	Sushi domain-containing protein 5	5.4	68.02	4.66	-0.401272
NRP2_HUMAN	Neuropilin-2 (Vascular endothelial cell growth factor 165 receptor 2)	4.2	104.86	5.01	-0.469495
H2B1L_HUMAN	Histone H2B type 1-L (Histone H2B.c) (H2B/c)	19	13.952	10.32	-0.698413
CUTA_HUMAN	Protein CutA (Acetylcholinesterase-associated protein) (Brain acetylcholinesterase putative membrane anchor)	22.9	19.116	5.15	0.377095
ICOSL_HUMAN	ICOS ligand (B7 homolog 2) (B7-H2) (B7-like protein Gl50) (B7-related protein 1) (B7RP-1) (CD antigen CD275)	14.6	33.348	4.95	-0.0155629
CLN5_HUMAN	Ceroid-lipofuscinosis neuronal protein 5 (Protein CLN5) [Cleaved into: Ceroid-lipofuscinosis neuronal protein 5, secreted form]	15.6	41.496	7.04	-0.272626
SCRG1_HUMAN	Scrapie-responsive protein 1 (Scrapie-responsive gene 1 protein) (ScRG-1)	48	11.081	5.79	0.261224
B3GL1_HUMAN	UDP-GalNAc:beta-1,3-N-acetylgalactosaminyltransferase 1 (Beta-1,3-GalNAc-T1) (EC 2.4.1.79) (Beta-1,3-galactosyltransferase 3) (Beta-1,3-GalTase 3) (Beta3Gal-T3) (Beta3GalT3) (b3Gal-T3) (Beta-3-Gx-T3) (Galactosylgalactosylglucosylceramide beta-D-acetyl-galactosaminyltransferase) (Globoside synthase) (UDP-N-acetylgalactosamine:globotriaosylceramide beta-1,3-N-acetylgalactosaminyltransferase)	6.9	39.511	7.67	-0.0564955
RENR_HUMAN	Renin receptor (ATPase H(+)-transporting lysosomal accessory protein 2) (ATPase H(+)-transporting lysosomal-interacting protein 2) (ER-localized type I transmembrane adaptor) (Embryonic liver differentiation factor 10) (N14F) (Renin/prorenin receptor) (Vacuolar ATP synthase membrane sector-associated protein M8-9) (ATP6M8-9) (V-ATPase M8.9 subunit)	4.6	39.008	5.75	0.104286
KRT34_HUMAN	Keratin, type I cuticular Ha4 (Hair keratin, type I Ha4) (Keratin-34) (K34)	22.7	49.423	5.01	-0.539679
STC2_HUMAN	Stanniocalcin-2 (STC-2) (Stanniocalcin-related protein) (STC-related protein) (STCRP)	7.6	33.248	6.91	-0.51755
ECM2_HUMAN	Extracellular matrix protein 2 (Matrix glycoprotein SC1/ECM2)	29.2	79.788	5.3	-0.6
LY6H_HUMAN	Lymphocyte antigen 6H (Ly-6H)	22.1	14.669	6.28	0.245
NFASC_HUMAN	Neurofascin	13.2	150.02	6.15	-0.527617
CSTN1_HUMAN	Calsyntenin-1 (Alcadein-alpha) (Alc-alpha) (Alzheimer-related cadherin-like protein) (Non-classical cadherin XB31alpha) [Cleaved into: Soluble Alc-alpha (SAlc-alpha); CTF1-alpha (C-terminal fragment 1-alpha)]	35.3	109.79	4.77	-0.451988
PCDH8_HUMAN	Protocadherin-8 (Arcadlin)	2.1	113.02	5.28	-0.293084
GDF11_HUMAN	Growth/differentiation factor 11 (GDF-11) (Bone morphogenetic protein 11) (BMP-11)	6.4	45.09	7.67	-0.286978
PPN_HUMAN	Papilin	9.2	137.7	6.42	-0.612989
APOM_HUMAN	Apolipoprotein M (Apo-M) (ApoM) (Protein G3a)	34.6	21.253	5.66	-0.258511
NPTXR_HUMAN	Neuronal pentraxin receptor	30.6	52.846	5.82	-0.091
FSTL3_HUMAN	Follistatin-related protein 3 (Follistatin-like protein 3) (Follistatin-related gene protein)	9.5	27.663	6.16	-0.196578
ITGBL_HUMAN	Integrin beta-like protein 1 (Osteoblast-specific cysteine-rich protein) (Ten integrin EGF-like repeat domain-containing protein)	21.9	53.921	5.27	-0.59413
FBLN4_HUMAN	EGF-containing fibulin-like extracellular matrix protein 2 (Fibulin-4) (FIBL-4) (Protein UPH1)	26.6	49.405	4.79	-0.380587
LDHA_HUMAN	L-lactate dehydrogenase A chain (LDH-A) (EC 1.1.1.27) (Cell proliferation-inducing gene 19 protein) (LDH muscle subunit) (LDH-M) (Renal carcinoma antigen NY-REN-59)	10.2	36.688	8.46	-0.0063253
SODC_HUMAN	Superoxide dismutase [Cu-Zn] (EC 1.15.1.1) (Superoxide dismutase 1) (hSod1)	21.4	15.936	5.7	-0.343506
CERU_HUMAN	Ceruloplasmin (EC 1.16.3.1) (Ferroxidase)	45.8	122.2	5.41	-0.535962
F13A_HUMAN	Coagulation factor XIII A chain (Coagulation factor XIIIa) (EC 2.3.2.13) (Protein-glutamine gamma-glutamyltransferase A chain) (Transglutaminase A chain)	8.9	83.266	5.81	-0.391393
THRB_HUMAN	Prothrombin (EC 3.4.21.5) (Coagulation factor II) [Cleaved into: Activation peptide fragment 1; Activation peptide fragment 2; Thrombin light chain; Thrombin heavy chain]	50.2	70.036	5.23	-0.539228
C1R_HUMAN	Complement C1r subcomponent (EC 3.4.21.41) (Complement component 1 subcomponent r) [Cleaved into: Complement C1r subcomponent heavy chain; Complement C1r subcomponent light chain]	46.8	80.118	5.76	-0.509929
HPT_HUMAN	Haptoglobin (Zonulin) [Cleaved into: Haptoglobin alpha chain; Haptoglobin beta chain]	46.3	45.205	6.13	-0.421182
HPTR_HUMAN	Haptoglobin-related protein	40.8	39.029	6.63	-0.306897
FA9_HUMAN	Coagulation factor IX (EC 3.4.21.22) (Christmas factor) (Plasma thromboplastin component) (PTC) [Cleaved into: Coagulation factor IXa light chain; Coagulation factor IXa heavy chain]	16.1	51.778	5.2	-0.377223
FA10_HUMAN	Coagulation factor X (EC 3.4.21.6) (Stuart factor) (Stuart-Prower factor) [Cleaved into: Factor X light chain; Factor X heavy chain; Activated factor Xa heavy chain]	9.8	54.731	5.38	-0.579713
CFAD_HUMAN	Complement factor D (EC 3.4.21.46) (Adipsin) (C3 convertase activator) (Properdin factor D)	42.3	27.033	6.85	-0.0992095
PLMN_HUMAN	Plasminogen (EC 3.4.21.7) [Cleaved into: Plasmin heavy chain A; Activation peptide; Angiostatin; Plasmin heavy chain A, short form; Plasmin light chain B]	63.7	90.568	7.08	-0.687531
FA12_HUMAN	Coagulation factor XII (EC 3.4.21.38) (Hageman factor) (HAF) [Cleaved into: Coagulation factor XIIa heavy chain; Beta-factor XIIa part 1; Coagulation factor XIIa light chain (Beta-factor XIIa part 2)]	25.4	67.791	9	-0.411057
CFAB_HUMAN	Complement factor B (EC 3.4.21.47) (C3/C5 convertase) (Glycine-rich beta glycoprotein) (GBG) (PBF2) (Properdin factor B) [Cleaved into: Complement factor B Ba fragment; Complement factor B Bb fragment]	37.2	85.532	6.66	-0.501047
ANT3_HUMAN	Antithrombin-III (ATIII) (Serpin C1)	26.1	52.602	5.95	-0.278233
A1AT_HUMAN	Alpha-1-antitrypsin (Alpha-1 protease inhibitor) (Alpha-1-antiproteinase) (Serpin A1) [Cleaved into: Short peptide from AAT (SPAAT)]	57.7	46.736	5.37	-0.183254
AACT_HUMAN	Alpha-1-antichymotrypsin (ACT) (Cell growth-inhibiting gene 24/25 protein) (Serpin A3) [Cleaved into: Alpha-1-antichymotrypsin His-Pro-less]	30	47.65	5.32	-0.0652482
ANGT_HUMAN	Angiotensinogen (Serpin A8) [Cleaved into: Angiotensin-1 (Angiotensin 1-10) (Angiotensin I) (Ang I); Angiotensin-2 (Angiotensin 1-8) (Angiotensin II) (Ang II); Angiotensin-3 (Angiotensin 2-8) (Angiotensin III) (Ang III) (Des-Asp[1]-angiotensin II); Angiotensin-4 (Angiotensin 3-8) (Angiotensin IV) (Ang IV); Angiotensin 1-9; Angiotensin 1-7; Angiotensin 1-5; Angiotensin 1-4]	36.7	53.154	5.6	0.0645361
A2MG_HUMAN	Alpha-2-macroglobulin (Alpha-2-M) (C3 and PZP-like alpha-2-macroglobulin domain-containing protein 5)	46.4	163.29	5.98	-0.195047
CO3_HUMAN	Complement C3 (C3 and PZP-like alpha-2-macroglobulin domain-containing protein 1) [Cleaved into: Complement C3 beta chain; C3-beta-c (C3bc); Complement C3 alpha chain; C3a anaphylatoxin; Acylation stimulating protein (ASP) (C3adesArg); Complement C3b alpha' chain; Complement C3c alpha' chain fragment 1; Complement C3dg fragment; Complement C3g fragment; Complement C3d fragment; Complement C3f fra…	70.4	187.15	6	-0.320265
CO5_HUMAN	Complement C5 (C3 and PZP-like alpha-2-macroglobulin domain-containing protein 4) [Cleaved into: Complement C5 beta chain; Complement C5 alpha chain; C5a anaphylatoxin; Complement C5 alpha' chain]	40.5	188.3	5.01	-0.176372
TIMP1_HUMAN	Metalloproteinase inhibitor 1 (Erythroid-potentiating activity) (EPA) (Fibroblast collagenase inhibitor) (Collagenase inhibitor) (Tissue inhibitor of metalloproteinases 1) (TIMP-1)	36.2	23.171	8.47	-0.0198068
CYTC_HUMAN	Cystatin-C (Cystatin-3) (Gamma-trace) (Neuroendocrine basic polypeptide) (Post-gamma-globulin)	49.3	15.799	8.75	-0.111644
KNG1_HUMAN	Kininogen-1 (Alpha-2-thiol proteinase inhibitor) (Fitzgerald factor) (High molecular weight kininogen) (HMWK) (Williams-Fitzgerald-Flaujeac factor) [Cleaved into: Kininogen-1 heavy chain; T-kinin (Ile-Ser-Bradykinin); Bradykinin (Kallidin I); Lysyl-bradykinin (Kallidin II); Kininogen-1 light chain; Low molecular weight growth-promoting factor]	36.2	71.957	6.23	-0.757298
IGF2_HUMAN	Insulin-like growth factor II (IGF-II) (Somatomedin-A) (T3M-11-derived growth factor) [Cleaved into: Insulin-like growth factor II; Insulin-like growth factor II Ala-25 Del; Preptin]	13.9	20.14	6.41	-0.275
IGJ_HUMAN	Immunoglobulin J chain (Joining chain of multimeric IgA and IgM)	26.4	18.098	4.59	-0.337736
KV133_HUMAN	Immunoglobulin kappa variable 1-33 (Ig kappa chain V-I region AU) (Ig kappa chain V-I region Ka)	13.7	12.848	4.27	-0.205983
KV117_HUMAN	Immunoglobulin kappa variable 1-17 (Ig kappa chain V-I region Gal) (Ig kappa chain V-I region WEA)	12.8	12.778	8.7	-0.211111
KV320_HUMAN	Immunoglobulin kappa variable 3-20 (Ig kappa chain V-III region B6) (Ig kappa chain V-III region GOL) (Ig kappa chain V-III region HAH) (Ig kappa chain V-III region HIC) (Ig kappa chain V-III region IARC/BL41) (Ig kappa chain V-III region NG9) (Ig kappa chain V-III region SIE) (Ig kappa chain V-III region Ti) (Ig kappa chain V-III region WOL)	21.6	12.557	6.42	-0.130172
LV147_HUMAN	Immunoglobulin lambda variable 1-47 (Ig lambda chain V-I region HA) (Ig lambda chain V-I region WAH)	11.1	12.283	4.99	-0.212821
LV325_HUMAN	Immunoglobulin lambda variable 3-25 (Ig lambda chain V-IV region Hil)	18.8	12.011	4.46	-0.239286
HV169_HUMAN	Immunoglobulin heavy variable 1-69 (Ig heavy chain V-I region EU) (Ig heavy chain V-I region SIE) (Ig heavy chain V-I region WOL)	20.5	12.659	9.27	-0.0247863
HV146_HUMAN	Immunoglobulin heavy variable 1-46 (Ig heavy chain V-I region DOT) (Ig heavy chain V-I region HG3) (Ig heavy chain V-I region Mot)	22.2	12.933	9.23	-0.216239
HV335_HUMAN	Immunoglobulin heavy variable 3-30-5	18.8	12.947	9.23	-0.0478632
IGKC_HUMAN	Immunoglobulin kappa constant (Ig kappa chain C region) (Ig kappa chain C region AG) (Ig kappa chain C region CUM) (Ig kappa chain C region EU) (Ig kappa chain C region OU) (Ig kappa chain C region ROY) (Ig kappa chain C region TI)	82.2	11.765	6.11	-0.537383
IGHG1_HUMAN	Immunoglobulin heavy constant gamma 1 (Ig gamma-1 chain C region) (Ig gamma-1 chain C region EU) (Ig gamma-1 chain C region KOL) (Ig gamma-1 chain C region NIE)	57.3	36.105	8.46	-0.428182
IGHG2_HUMAN	Immunoglobulin heavy constant gamma 2 (Ig gamma-2 chain C region) (Ig gamma-2 chain C region DOT) (Ig gamma-2 chain C region TIL) (Ig gamma-2 chain C region ZIE)	51.5	35.9	7.66	-0.418712
IGHG3_HUMAN	Immunoglobulin heavy constant gamma 3 (HDC) (Heavy chain disease protein) (Ig gamma-3 chain C region)	48.3	41.287	8.23	-0.511141
IGHG4_HUMAN	Immunoglobulin heavy constant gamma 4 (Ig gamma-4 chain C region)	39.4	35.94	7.18	-0.42263
IGHM_HUMAN	Immunoglobulin heavy constant mu (Ig mu chain C region) (Ig mu chain C region BOT) (Ig mu chain C region GAL) (Ig mu chain C region OU)	34	49.439	6.35	-0.318543
IGHA1_HUMAN	Immunoglobulin heavy constant alpha 1 (Ig alpha-1 chain C region) (Ig alpha-1 chain C region BUR) (Ig alpha-1 chain C region TRO)	54.4	37.654	6.08	-0.205666
HBD_HUMAN	Hemoglobin subunit delta (Delta-globin) (Hemoglobin delta chain)	61.2	16.055	7.97	-0.0455782
CO1A1_HUMAN	Collagen alpha-1(I) chain (Alpha-1 type I collagen)	4.6	138.94	9.29	-0.787773
CO3A1_HUMAN	Collagen alpha-1(III) chain	1.7	138.56	9.36	-0.796862
CRYAB_HUMAN	Alpha-crystallin B chain (Alpha(B)-crystallin) (Heat shock protein beta-5) (HspB5) (Renal carcinoma antigen NY-REN-27) (Rosenthal fiber component)	13.7	20.159	6.76	-0.531429
K1C14_HUMAN	Keratin, type I cytoskeletal 14 (Cytokeratin-14) (CK-14) (Keratin-14) (K14)	52.5	51.561	5.09	-0.537076
K2C6A_HUMAN	Keratin, type II cytoskeletal 6A (Cytokeratin-6A) (CK-6A) (Cytokeratin-6D) (CK-6D) (Keratin-6A) (K6A) (Type-II keratin Kb6) (allergen Hom s 5)	47.2	60.044	8.14	-0.438475
APOA1_HUMAN	Apolipoprotein A-I (Apo-AI) (ApoA-I) (Apolipoprotein A1) [Cleaved into: Proapolipoprotein A-I (ProapoA-I); Truncated apolipoprotein A-I (Apolipoprotein A-I(1-242))]	81.6	30.777	5.45	-0.717228
APOE_HUMAN	Apolipoprotein E (Apo-E)	69.1	36.154	5.52	-0.595899
APOA2_HUMAN	Apolipoprotein A-II (Apo-AII) (ApoA-II) (Apolipoprotein A2) [Cleaved into: Proapolipoprotein A-II (ProapoA-II); Truncated apolipoprotein A-II (Apolipoprotein A-II(1-76))]	69	11.175	6.51	-0.084
APOC1_HUMAN	Apolipoprotein C-I (Apo-CI) (ApoC-I) (Apolipoprotein C1) [Cleaved into: Truncated apolipoprotein C-I]	34.9	9.3318	7.93	-0.119277
APOC2_HUMAN	Apolipoprotein C-II (Apo-CII) (ApoC-II) (Apolipoprotein C2) [Cleaved into: Proapolipoprotein C-II (ProapoC-II)]	40.6	11.284	4.58	-0.169307
APOC3_HUMAN	Apolipoprotein C-III (Apo-CIII) (ApoC-III) (Apolipoprotein C3)	34.3	10.852	4.72	-0.0858586
FIBA_HUMAN	Fibrinogen alpha chain [Cleaved into: Fibrinopeptide A; Fibrinogen alpha chain]	31.1	94.972	3.92	-0.821709
FIBB_HUMAN	Fibrinogen beta chain [Cleaved into: Fibrinopeptide B; Fibrinogen beta chain]	67	55.928	4.14	-0.758452
FIBG_HUMAN	Fibrinogen gamma chain	65.1	51.511	5.24	-0.5883
CRP_HUMAN	C-reactive protein [Cleaved into: C-reactive protein(1-205)]	18.3	25.038	5.28	-0.0321429
SAMP_HUMAN	Serum amyloid P-component (SAP) (9.5S alpha-1-glycoprotein) [Cleaved into: Serum amyloid P-component(1-203)]	18.4	25.387	6.12	-0.0784753
C1QA_HUMAN	Complement C1q subcomponent subunit A	13.5	26.016	9.34	-0.380816
C1QB_HUMAN	Complement C1q subcomponent subunit B	20.6	26.721	8.85	-0.256917
C1QC_HUMAN	Complement C1q subcomponent subunit C	25.3	25.773	8.33	-0.186122
CO9_HUMAN	Complement component C9 [Cleaved into: Complement component C9a; Complement component C9b]	37.7	63.173	5.42	-0.450447
APOH_HUMAN	Beta-2-glycoprotein 1 (APC inhibitor) (Activated protein C-binding protein) (Anticardiolipin cofactor) (Apolipoprotein H) (Apo-H) (Beta-2-glycoprotein I) (B2GPI) (Beta(2)GPI)	50.7	38.298	8.37	-0.273623
A2GL_HUMAN	Leucine-rich alpha-2-glycoprotein (LRG)	21.6	38.177	5.66	-0.143804
FINC_HUMAN	Fibronectin (FN) (Cold-insoluble globulin) (CIG) [Cleaved into: Anastellin; Ugl-Y1; Ugl-Y2; Ugl-Y3]	49.2	262.62	5.39	-0.542582
RET4_HUMAN	Retinol-binding protein 4 (Plasma retinol-binding protein) (PRBP) (RBP) [Cleaved into: Plasma retinol-binding protein(1-182); Plasma retinol-binding protein(1-181); Plasma retinol-binding protein(1-179); Plasma retinol-binding protein(1-176)]	71.6	23.01	5.27	-0.433333
AMBP_HUMAN	Protein AMBP [Cleaved into: Alpha-1-microglobulin (Protein HC) (Alpha-1 microglycoprotein) (Complex-forming glycoprotein heterogeneous in charge); Inter-alpha-trypsin inhibitor light chain (ITI-LC) (Bikunin) (EDC1) (HI-30) (Uronic-acid-rich protein); Trypstatin]	43.5	38.999	6.13	-0.298864
A1AG1_HUMAN	Alpha-1-acid glycoprotein 1 (AGP 1) (Orosomucoid-1) (OMD 1)	28.9	23.511	5	-0.535821
FETUA_HUMAN	Alpha-2-HS-glycoprotein (Alpha-2-Z-globulin) (Ba-alpha-2-glycoprotein) (Fetuin-A) [Cleaved into: Alpha-2-HS-glycoprotein chain A; Alpha-2-HS-glycoprotein chain B]	48.8	39.324	4.53	-0.189646
TTHY_HUMAN	Transthyretin (ATTR) (Prealbumin) (TBPA)	69.4	15.887	5.31	-0.0285714
ALBU_HUMAN	Serum albumin	81.3	69.366	5.67	-0.353859
VTDB_HUMAN	Vitamin D-binding protein (DBP) (VDB) (Gc protein-derived macrophage activating factor) (Gc-MAF) (GcMAF) (Gc-globulin) (Group-specific component) (Gc) (Vitamin D-binding protein-macrophage activating factor) (DBP-maf)	66.5	52.963	5.22	-0.336287
TRFE_HUMAN	Serotransferrin (Transferrin) (Beta-1 metal-binding globulin) (Siderophilin)	56.7	77.063	6.7	-0.336246
TRFL_HUMAN	Lactotransferrin (Lactoferrin) (EC 3.4.21.-) (Growth-inhibiting protein 12) (Talalactoferrin) [Cleaved into: Lactoferricin-H (Lfcin-H); Kaliocin-1; Lactoferroxin-A; Lactoferroxin-B; Lactoferroxin-C]	7	78.181	8.47	-0.337042
HEMO_HUMAN	Hemopexin (Beta-1B-glycoprotein)	42.9	51.676	6.43	-0.434199
FRIL_HUMAN	Ferritin light chain (Ferritin L subunit)	19.4	20.019	5.5	-0.52
FRIH_HUMAN	Ferritin heavy chain (Ferritin H subunit) (EC 1.16.3.1) (Cell proliferation-inducing gene 15 protein) [Cleaved into: Ferritin heavy chain, N-terminally processed]	13.7	21.225	5.31	-0.772678
ANGI_HUMAN	Angiogenin (EC 3.1.27.-) (Ribonuclease 5) (RNase 5)	39.5	16.55	9.73	-0.422449
KLKB1_HUMAN	Plasma kallikrein (EC 3.4.21.34) (Fletcher factor) (Kininogenin) (Plasma prekallikrein) (PKK) [Cleaved into: Plasma kallikrein heavy chain; Plasma kallikrein light chain]	36.1	71.369	8.66	-0.263009
SLPI_HUMAN	Antileukoproteinase (ALP) (BLPI) (HUSI-1) (Mucus proteinase inhibitor) (MPI) (Protease inhibitor WAP4) (Secretory leukocyte protease inhibitor) (Seminal proteinase inhibitor) (WAP four-disulfide core domain protein 4)	18.9	14.326	9.11	-0.305303
C4BPA_HUMAN	C4b-binding protein alpha chain (C4bp) (Proline-rich protein) (PRP)	15.9	67.033	6.24	-0.476717
VTNC_HUMAN	Vitronectin (VN) (S-protein) (Serum-spreading factor) (V75) [Cleaved into: Vitronectin V65 subunit; Vitronectin V10 subunit; Somatomedin-B]	52.1	54.305	5.47	-0.723431
CATA_HUMAN	Catalase (EC 1.11.1.6)	6.1	59.755	6.95	-0.585579
GLCM_HUMAN	Glucosylceramidase (EC 3.2.1.45) (Acid beta-glucosidase) (Alglucerase) (Beta-glucocerebrosidase) (Beta-GC) (D-glucosyl-N-acylsphingosine glucohydrolase) (Imiglucerase)	6.7	59.716	7.41	-0.138619
FUCO_HUMAN	Tissue alpha-L-fucosidase (EC 3.2.1.51) (Alpha-L-fucosidase I) (Alpha-L-fucoside fucohydrolase 1) (Alpha-L-fucosidase 1)	4.7	53.688	5.92	-0.419528
PROC_HUMAN	Vitamin K-dependent protein C (EC 3.4.21.69) (Anticoagulant protein C) (Autoprothrombin IIA) (Blood coagulation factor XIV) [Cleaved into: Vitamin K-dependent protein C light chain; Vitamin K-dependent protein C heavy chain; Activation peptide]	15.2	52.071	5.6	-0.349458
ALDOA_HUMAN	Fructose-bisphosphate aldolase A (EC 4.1.2.13) (Lung cancer antigen NY-LU-1) (Muscle-type aldolase)	18.7	39.42	8.39	-0.262088
ANXA1_HUMAN	Annexin A1 (Annexin I) (Annexin-1) (Calpactin II) (Calpactin-2) (Chromobindin-9) (Lipocortin I) (Phospholipase A2 inhibitory protein) (p35)	12.4	38.714	6.64	-0.419364
APOB_HUMAN	Apolipoprotein B-100 (Apo B-100) [Cleaved into: Apolipoprotein B-48 (Apo B-48)]	13.1	515.6	6.57	-0.296428
PRIO_HUMAN	Major prion protein (PrP) (ASCR) (PrP27-30) (PrP33-35C) (CD antigen CD230)	16.6	27.661	9.39	-0.567194
LCAT_HUMAN	Phosphatidylcholine-sterol acyltransferase (EC 2.3.1.43) (Lecithin-cholesterol acyltransferase) (Phospholipid-cholesterol acyltransferase)	25.9	49.577	5.71	-0.131591
HRG_HUMAN	Histidine-rich glycoprotein (Histidine-proline-rich glycoprotein) (HPRG)	34.7	59.578	7.03	-0.956762
A1BG_HUMAN	Alpha-1B-glycoprotein (Alpha-1-B glycoprotein)	30.3	54.253	5.63	-0.216566
K2C6B_HUMAN	Keratin, type II cytoskeletal 6B (Cytokeratin-6B) (CK-6B) (Keratin-6B) (K6B) (Type-II keratin Kb10)	47.2	60.066	8.14	-0.450709
K2C1_HUMAN	Keratin, type II cytoskeletal 1 (67 kDa cytokeratin) (Cytokeratin-1) (CK-1) (Hair alpha protein) (Keratin-1) (K1) (Type-II keratin Kb1)	50	66.038	8.15	-0.625776
VWF_HUMAN	von Willebrand factor (vWF) [Cleaved into: von Willebrand antigen 2 (von Willebrand antigen II)]	1.9	309.26	5.06	-0.207856
SHBG_HUMAN	Sex hormone-binding globulin (SHBG) (Sex steroid-binding protein) (SBP) (Testis-specific androgen-binding protein) (ABP) (Testosterone-estradiol-binding globulin) (TeBG) (Testosterone-estrogen-binding globulin)	26.1	43.779	5.83	-0.166667
G3P_HUMAN	Glyceraldehyde-3-phosphate dehydrogenase (GAPDH) (EC 1.2.1.12) (Peptidyl-cysteine S-nitrosylase GAPDH) (EC 2.6.99.-)	29	36.053	8.58	-0.107761
KV311_HUMAN	Immunoglobulin kappa variable 3-11 (Ig kappa chain V-III region VG)	33.9	12.575	6.42	-0.111304
SCG1_HUMAN	Secretogranin-1 (Chromogranin-B) (CgB) (Secretogranin I) (SgI) [Cleaved into: PE-11; GAWK peptide; CCB peptide]	41.4	78.275	5.02	-1.55643
A4_HUMAN	Amyloid-beta A4 protein (ABPP) (APPI) (APP) (Alzheimer disease amyloid protein) (Amyloid precursor protein) (Amyloid-beta precursor protein) (Cerebral vascular amyloid peptide) (CVAP) (PreA4) (Protease nexin-II) (PN-II) [Cleaved into: N-APP; Soluble APP-alpha (S-APP-alpha); Soluble APP-beta (S-APP-beta); C99 (Beta-secretase C-terminal fragment) (Beta-CTF); Amyloid-beta protein 42 (Abeta42) (Beta-…	37.9	86.942	4.72	-0.583896
APOD_HUMAN	Apolipoprotein D (Apo-D) (ApoD)	56.6	21.275	5.2	-0.0534392
S10A8_HUMAN	Protein S100-A8 (Calgranulin-A) (Calprotectin L1L subunit) (Cystic fibrosis antigen) (CFAG) (Leukocyte L1 complex light chain) (Migration inhibitory factor-related protein 8) (MRP-8) (p8) (S100 calcium-binding protein A8) (Urinary stone protein band A)	11.8	10.834	6.5	-0.396774
IPSP_HUMAN	Plasma serine protease inhibitor (Acrosomal serine protease inhibitor) (Plasminogen activator inhibitor 3) (PAI-3) (PAI3) (Protein C inhibitor) (PCI) (Serpin A5)	19.7	45.674	9.17	-0.115271
IC1_HUMAN	Plasma protease C1 inhibitor (C1 Inh) (C1Inh) (C1 esterase inhibitor) (C1-inhibiting factor) (Serpin G1)	24.8	55.154	5.97	-0.125
CFAI_HUMAN	Complement factor I (EC 3.4.21.45) (C3B/C4B inactivator) [Cleaved into: Complement factor I heavy chain; Complement factor I light chain]	29.3	65.75	7.38	-0.320755
F13B_HUMAN	Coagulation factor XIII B chain (Fibrin-stabilizing factor B subunit) (Protein-glutamine gamma-glutamyltransferase B chain) (Transglutaminase B chain)	4.2	75.51	5.94	-0.551437
7B2_HUMAN	Neuroendocrine protein 7B2 (Pituitary polypeptide) (Secretogranin V) (Secretogranin-5) (Secretory granule endocrine protein I) [Cleaved into: N-terminal peptide; C-terminal peptide]	30.7	23.729	5.47	-0.700943
TETN_HUMAN	Tetranectin (TN) (C-type lectin domain family 3 member B) (Plasminogen kringle 4-binding protein)	47	22.537	5.8	-0.298515
HEP2_HUMAN	Heparin cofactor 2 (Heparin cofactor II) (HC-II) (Protease inhibitor leuserpin-2) (HLS2) (Serpin D1)	41.9	57.07	6.26	-0.235671
GELS_HUMAN	Gelsolin (AGEL) (Actin-depolymerizing factor) (ADF) (Brevin)	50.8	85.696	5.72	-0.414578
CO2_HUMAN	Complement C2 (EC 3.4.21.43) (C3/C5 convertase) [Cleaved into: Complement C2b fragment; Complement C2a fragment]	30.2	83.267	7.57	-0.298271
S10A9_HUMAN	Protein S100-A9 (Calgranulin-B) (Calprotectin L1H subunit) (Leukocyte L1 complex heavy chain) (Migration inhibitory factor-related protein 14) (MRP-14) (p14) (S100 calcium-binding protein A9)	56.1	13.242	5.71	-0.870175
APOA4_HUMAN	Apolipoprotein A-IV (Apo-AIV) (ApoA-IV) (Apolipoprotein A4)	73.7	45.398	5.18	-0.795707
ENOA_HUMAN	Alpha-enolase (EC 4.2.1.11) (2-phospho-D-glycerate hydro-lyase) (C-myc promoter-binding protein) (Enolase 1) (MBP-1) (MPB-1) (Non-neural enolase) (NNE) (Phosphopyruvate hydratase) (Plasminogen-binding protein)	22.1	47.168	6.99	-0.221429
TPM4_HUMAN	Tropomyosin alpha-4 chain (TM30p1) (Tropomyosin-4)	4	28.521	4.67	-1.02097
HEXA_HUMAN	Beta-hexosaminidase subunit alpha (EC 3.2.1.52) (Beta-N-acetylhexosaminidase subunit alpha) (Hexosaminidase subunit A) (N-acetyl-beta-glucosaminidase subunit alpha)	9.8	60.702	4.83	-0.222306
LDHB_HUMAN	L-lactate dehydrogenase B chain (LDH-B) (EC 1.1.1.27) (LDH heart subunit) (LDH-H) (Renal carcinoma antigen NY-REN-46)	4.5	36.638	5.72	0.055988
PROS_HUMAN	Vitamin K-dependent protein S	40.7	75.122	5.17	-0.29497
PDIA1_HUMAN	Protein disulfide-isomerase (PDI) (EC 5.3.4.1) (Cellular thyroid hormone-binding protein) (Prolyl 4-hydroxylase subunit beta) (p55)	3.1	57.116	4.69	-0.430512
CATD_HUMAN	Cathepsin D (EC 3.4.23.5) [Cleaved into: Cathepsin D light chain; Cathepsin D heavy chain]	43.7	44.552	5.6	0.0230583
ANXA2_HUMAN	Annexin A2 (Annexin II) (Annexin-2) (Calpactin I heavy chain) (Calpactin-1 heavy chain) (Chromobindin-8) (Lipocortin II) (Placental anticoagulant protein IV) (PAP-IV) (Protein I) (p36)	10.3	38.604	7.56	-0.524484
CO8A_HUMAN	Complement component C8 alpha chain (Complement component 8 subunit alpha)	42.3	65.163	5.74	-0.516267
CO8B_HUMAN	Complement component C8 beta chain (Complement component 8 subunit beta)	49.4	67.046	7.85	-0.552623
CO8G_HUMAN	Complement component C8 gamma chain	54.5	22.277	8.52	-0.0589109
PGS2_HUMAN	Decorin (Bone proteoglycan II) (PG-S2) (PG40)	15	39.746	8.76	-0.246518
SAP_HUMAN	Prosaposin (Proactivator polypeptide) [Cleaved into: Saposin-A (Protein A); Saposin-B-Val; Saposin-B (Cerebroside sulfate activator) (CSAct) (Dispersin) (Sphingolipid activator protein 1) (SAP-1) (Sulfatide/GM1 activator); Saposin-C (A1 activator) (Co-beta-glucosidase) (Glucosylceramidase activator) (Sphingolipid activator protein 2) (SAP-2); Saposin-D (Component C) (Protein C)]	32.4	58.112	5.06	-0.0639313
HEXB_HUMAN	Beta-hexosaminidase subunit beta (EC 3.2.1.52) (Beta-N-acetylhexosaminidase subunit beta) (Hexosaminidase subunit B) (Cervical cancer proto-oncogene 7 protein) (HCC-7) (N-acetyl-beta-glucosaminidase subunit beta) [Cleaved into: Beta-hexosaminidase subunit beta chain B; Beta-hexosaminidase subunit beta chain A]	3.8	63.111	5.9	-0.17446
CATL1_HUMAN	Cathepsin L1 (EC 3.4.22.15) (Cathepsin L) (Major excreted protein) (MEP) [Cleaved into: Cathepsin L1 heavy chain; Cathepsin L1 light chain]	3.6	37.564	4.43	-0.573273
PROF1_HUMAN	Profilin-1 (Epididymis tissue protein Li 184a) (Profilin I)	38.6	15.054	8.47	-0.116429
CATB_HUMAN	Cathepsin B (EC 3.4.22.1) (APP secretase) (APPS) (Cathepsin B1) [Cleaved into: Cathepsin B light chain; Cathepsin B heavy chain]	8.3	37.821	5.22	-0.394395
HS90A_HUMAN	Heat shock protein HSP 90-alpha (Heat shock 86 kDa) (HSP 86) (HSP86) (Lipopolysaccharide-associated protein 2) (LAP-2) (LPS-associated protein 2) (Renal carcinoma antigen NY-REN-38)	4.4	84.659	4.94	-0.750273
LAMB1_HUMAN	Laminin subunit beta-1 (Laminin B1 chain) (Laminin-1 subunit beta) (Laminin-10 subunit beta) (Laminin-12 subunit beta) (Laminin-2 subunit beta) (Laminin-6 subunit beta) (Laminin-8 subunit beta)	8.5	198.04	4.81	-0.468813
RNAS1_HUMAN	Ribonuclease pancreatic (EC 3.1.27.5) (HP-RNase) (RIB-1) (RNase UpI-1) (Ribonuclease 1) (RNase 1) (Ribonuclease A) (RNase A)	55.1	17.644	8.98	-0.453846
CO1A2_HUMAN	Collagen alpha-2(I) chain (Alpha-2 type I collagen)	6.9	129.31	9.88	-0.648097
CBG_HUMAN	Corticosteroid-binding globulin (CBG) (Serpin A6) (Transcortin)	18	45.14	5.64	0.112346
MMP2_HUMAN	72 kDa type IV collagenase (EC 3.4.24.24) (72 kDa gelatinase) (Gelatinase A) (Matrix metalloproteinase-2) (MMP-2) (TBE-1) [Cleaved into: PEX]	32.1	73.881	5.02	-0.446364
SODE_HUMAN	Extracellular superoxide dismutase [Cu-Zn] (EC-SOD) (EC 1.15.1.1)	47.5	25.851	6.32	-0.370417
MGP_HUMAN	Matrix Gla protein (MGP) (Cell growth-inhibiting gene 36 protein)	10.7	12.353	8.66	-0.668932
CD14_HUMAN	Monocyte differentiation antigen CD14 (Myeloid cell-specific leucine-rich glycoprotein) (CD antigen CD14) [Cleaved into: Monocyte differentiation antigen CD14, urinary form; Monocyte differentiation antigen CD14, membrane-bound form]	36	40.076	5.58	0.0826667
CFAH_HUMAN	Complement factor H (H factor 1)	60.2	139.09	6.12	-0.603006
A2AP_HUMAN	Alpha-2-antiplasmin (Alpha-2-AP) (Alpha-2-plasmin inhibitor) (Alpha-2-PI) (Serpin F2)	40.5	54.565	5.87	-0.124033
K1C19_HUMAN	Keratin, type I cytoskeletal 19 (Cytokeratin-19) (CK-19) (Keratin-19) (K19)	20.2	44.105	5.05	-0.5315
K1C16_HUMAN	Keratin, type I cytoskeletal 16 (Cytokeratin-16) (CK-16) (Keratin-16) (K16)	54.5	51.267	4.98	-0.517336
ENOG_HUMAN	Gamma-enolase (EC 4.2.1.11) (2-phospho-D-glycerate hydro-lyase) (Enolase 2) (Neural enolase) (Neuron-specific enolase) (NSE)	21.7	47.268	4.91	-0.188249
GSTP1_HUMAN	Glutathione S-transferase P (EC 2.5.1.18) (GST class-pi) (GSTP1-1)	36.7	23.356	5.44	-0.121429
LEG1_HUMAN	Galectin-1 (Gal-1) (14 kDa laminin-binding protein) (HLBP14) (14 kDa lectin) (Beta-galactoside-binding lectin L-14-I) (Galaptin) (HBL) (HPL) (Lactose-binding lectin 1) (Lectin galactoside-binding soluble 1) (Putative MAPK-activating protein PM12) (S-Lac lectin 1)	22.2	14.716	5.3	-0.151111
DHPR_HUMAN	Dihydropteridine reductase (EC 1.5.1.34) (HDHPR) (Quinoid dihydropteridine reductase) (Short chain dehydrogenase/reductase family 33C member 1)	13.9	25.789	7.1	0.00409836
SPRC_HUMAN	SPARC (Basement-membrane protein 40) (BM-40) (Osteonectin) (ON) (Secreted protein acidic and rich in cysteine)	40.6	34.632	4.66	-0.470957
CATH_HUMAN	Pro-cathepsin H [Cleaved into: Cathepsin H mini chain; Cathepsin H (EC 3.4.22.16); Cathepsin H heavy chain; Cathepsin H light chain]	7.8	37.393	4	-0.277612
C1S_HUMAN	Complement C1s subcomponent (EC 3.4.21.42) (C1 esterase) (Complement component 1 subcomponent s) [Cleaved into: Complement C1s subcomponent heavy chain; Complement C1s subcomponent light chain]	46.7	76.684	4.85	-0.37064
CO4A_HUMAN	Complement C4-A (Acidic complement C4) (C3 and PZP-like alpha-2-macroglobulin domain-containing protein 2) [Cleaved into: Complement C4 beta chain; Complement C4-A alpha chain; C4a anaphylatoxin; C4b-A; C4d-A; Complement C4 gamma chain]	55	192.78	8.69	-0.252408
CO4B_HUMAN	Complement C4-B (Basic complement C4) (C3 and PZP-like alpha-2-macroglobulin domain-containing protein 3) [Cleaved into: Complement C4 beta chain; Complement C4-B alpha chain; C4a anaphylatoxin; C4b-B; C4d-B; Complement C4 gamma chain]	54.8	192.75	8.69	-0.253383
KRA22_HUMAN	Keratin-associated protein 2-2 (High sulfur keratin-associated protein 2.2) (Keratin-associated protein 2.2)	8.1	12.957	8.26	0.111382
RL40_HUMAN	Ubiquitin-60S ribosomal protein L40 (CEP52) (Ubiquitin A-52 residue ribosomal protein fusion product 1) [Cleaved into: Ubiquitin; 60S ribosomal protein L40 (Large ribosomal subunit protein eL40)]	19.5	14.728	6.56	-0.703125
SAA1_HUMAN	Serum amyloid A-1 protein (SAA) [Cleaved into: Amyloid protein A (Amyloid fibril protein AA); Serum amyloid protein A(2-104); Serum amyloid protein A(3-104); Serum amyloid protein A(2-103); Serum amyloid protein A(2-102); Serum amyloid protein A(4-101)]	50.8	13.532	5.89	-0.504918
IGA2_HUMAN	Immunoglobulin alpha-2 heavy chain (Immunoglobulin alpha-2 heavy chain BUT)	37.6	48.462	6.23	-0.235165
IGK_HUMAN	Immunoglobulin kappa light chain (Immunoglobulin kappa light chain EU)	45.8	23.379	6.9	-0.454206
IGLC3_HUMAN	Immunoglobulin lambda constant 3 (Ig lambda chain C region DOT) (Ig lambda chain C region NEWM) (Ig lambda-3 chain C regions)	55.7	11.265	6.91	-0.438679
CALM3_HUMAN	Calmodulin-3	38.3	16.837	4.09	-0.653691
LYNX1_HUMAN	Ly-6/neurotoxin-like protein 1 (Endogenous prototoxin LYNX1) (Testicular tissue protein Li 112)	9.5	12.641	8.09	0.441379
LYAG_HUMAN	Lysosomal alpha-glucosidase (EC 3.2.1.20) (Acid maltase) (Aglucosidase alfa) [Cleaved into: 76 kDa lysosomal alpha-glucosidase; 70 kDa lysosomal alpha-glucosidase]	5.5	105.32	5.42	-0.129202
OSTP_HUMAN	Osteopontin (Bone sialoprotein 1) (Nephropontin) (Secreted phosphoprotein 1) (SPP-1) (Urinary stone protein) (Uropontin)	36.6	35.422	4.35	-1.10032
PTPRF_HUMAN	Receptor-type tyrosine-protein phosphatase F (EC 3.1.3.48) (Leukocyte common antigen related) (LAR)	7.8	212.88	5.91	-0.36817
THIO_HUMAN	Thioredoxin (Trx) (ATL-derived factor) (ADF) (Surface-associated sulphydryl protein) (SASP)	12.4	11.737	4.82	-0.0961905
CO7_HUMAN	Complement component C7	58	93.517	6.09	-0.486477
CMGA_HUMAN	Chromogranin-A (CgA) (Pituitary secretory protein I) (SP-I) [Cleaved into: Vasostatin-1 (Vasostatin I); Vasostatin-2 (Vasostatin II); EA-92; ES-43; Pancreastatin; SS-18; WA-8; WE-14; LF-19; Catestatin (SL21); AL-11; GV-19; GR-44; ER-37; GE-25; Serpinin-RRG; Serpinin; p-Glu serpinin precursor]	42.5	50.688	4.57	-1.13195
CLUS_HUMAN	Clusterin (Aging-associated gene 4 protein) (Apolipoprotein J) (Apo-J) (Complement cytolysis inhibitor) (CLI) (Complement-associated protein SP-40,40) (Ku70-binding protein 1) (NA1/NA2) (Testosterone-repressed prostate message 2) (TRPM-2) [Cleaved into: Clusterin beta chain (ApoJalpha) (Complement cytolysis inhibitor a chain); Clusterin alpha chain (ApoJbeta) (Complement cytolysis inhibitor b cha…	38.5	52.494	5.89	-0.664588
BIP_HUMAN	Endoplasmic reticulum chaperone BiP (EC 3.6.4.10) (78 kDa glucose-regulated protein) (GRP-78) (Binding-immunoglobulin protein) (BiP) (Heat shock protein 70 family protein 5) (HSP70 family protein 5) (Heat shock protein family A member 5) (Immunoglobulin heavy chain-binding protein)	15.6	72.332	5.01	-0.486697
LAMC1_HUMAN	Laminin subunit gamma-1 (Laminin B2 chain) (Laminin-1 subunit gamma) (Laminin-10 subunit gamma) (Laminin-11 subunit gamma) (Laminin-2 subunit gamma) (Laminin-3 subunit gamma) (Laminin-4 subunit gamma) (Laminin-6 subunit gamma) (Laminin-7 subunit gamma) (Laminin-8 subunit gamma) (Laminin-9 subunit gamma) (S-laminin subunit gamma) (S-LAM gamma)	4.4	177.6	4.94	-0.61504
ITAM_HUMAN	Integrin alpha-M (CD11 antigen-like family member B) (CR-3 alpha chain) (Cell surface glycoprotein MAC-1 subunit alpha) (Leukocyte adhesion receptor MO1) (Neutrophil adherence receptor) (CD antigen CD11b)	1.6	127.18	6.75	-0.18724
K2C3_HUMAN	Keratin, type II cytoskeletal 3 (65 kDa cytokeratin) (Cytokeratin-3) (CK-3) (Keratin-3) (K3) (Type-II keratin Kb3)	13.5	64.416	6.12	-0.388854
CO6A1_HUMAN	Collagen alpha-1(VI) chain	33.8	108.53	5.2	-0.525195
CO6A3_HUMAN	Collagen alpha-3(VI) chain	10.9	343.67	6.15	-0.227038
FA5_HUMAN	Coagulation factor V (Activated protein C cofactor) (Proaccelerin, labile factor) [Cleaved into: Coagulation factor V heavy chain; Coagulation factor V light chain]	9.1	251.7	5.68	-0.598741
PIP_HUMAN	Prolactin-inducible protein (Gross cystic disease fluid protein 15) (GCDFP-15) (Prolactin-induced protein) (Secretory actin-binding protein) (SABP) (gp17)	55.5	16.572	5.4	0.175342
RINI_HUMAN	Ribonuclease inhibitor (Placental ribonuclease inhibitor) (Placental RNase inhibitor) (Ribonuclease/angiogenin inhibitor 1) (RAI)	8.2	49.973	4.71	0.0577007
SCG2_HUMAN	Secretogranin-2 (Chromogranin-C) (Secretogranin II) (SgII) [Cleaved into: Secretoneurin (SN); Manserin]	17.3	70.94	4.66	-1.03241
NCAM1_HUMAN	Neural cell adhesion molecule 1 (N-CAM-1) (NCAM-1) (CD antigen CD56)	24.8	94.573	4.79	-0.410606
K1C10_HUMAN	Keratin, type I cytoskeletal 10 (Cytokeratin-10) (CK-10) (Keratin-10) (K10)	59.6	58.826	5.13	-0.62363
K1C13_HUMAN	Keratin, type I cytoskeletal 13 (Cytokeratin-13) (CK-13) (Keratin-13) (K13)	49.8	49.588	4.91	-0.474672
K2C5_HUMAN	Keratin, type II cytoskeletal 5 (58 kDa cytokeratin) (Cytokeratin-5) (CK-5) (Keratin-5) (K5) (Type-II keratin Kb5)	44.4	62.378	7.58	-0.427966
PDIA4_HUMAN	Protein disulfide-isomerase A4 (EC 5.3.4.1) (Endoplasmic reticulum resident protein 70) (ER protein 70) (ERp70) (Endoplasmic reticulum resident protein 72) (ER protein 72) (ERp-72) (ERp72)	4	72.932	4.89	-0.543101
CO6_HUMAN	Complement component C6	33	104.79	6.17	-0.594218
PLSL_HUMAN	Plastin-2 (L-plastin) (LC64P) (Lymphocyte cytosolic protein 1) (LCP-1)	24.7	70.288	5.29	-0.311643
GLU2B_HUMAN	Glucosidase 2 subunit beta (80K-H protein) (Glucosidase II subunit beta) (Protein kinase C substrate 60.1 kDa protein heavy chain) (PKCSH)	29.2	59.425	4.33	-0.910417
NID1_HUMAN	Nidogen-1 (NID-1) (Entactin)	16.3	136.38	5.05	-0.377947
KPYM_HUMAN	Pyruvate kinase PKM (EC 2.7.1.40) (Cytosolic thyroid hormone-binding protein) (CTHBP) (Opa-interacting protein 3) (OIP-3) (Pyruvate kinase 2/3) (Pyruvate kinase muscle isozyme) (Thyroid hormone-binding protein 1) (THBP1) (Tumor M2-PK) (p58)	25.8	57.936	7.95	-0.12806
ENPL_HUMAN	Endoplasmin (94 kDa glucose-regulated protein) (GRP-94) (Heat shock protein 90 kDa beta member 1) (Tumor rejection antigen 1) (gp96 homolog)	11.1	92.468	4.73	-0.712702
PLAK_HUMAN	Junction plakoglobin (Catenin gamma) (Desmoplakin III) (Desmoplakin-3)	13.7	81.744	5.75	-0.15745
CBPN_HUMAN	Carboxypeptidase N catalytic chain (CPN) (EC 3.4.17.3) (Anaphylatoxin inactivator) (Arginine carboxypeptidase) (Carboxypeptidase N polypeptide 1) (Carboxypeptidase N small subunit) (Kininase-1) (Lysine carboxypeptidase) (Plasma carboxypeptidase B) (Serum carboxypeptidase N) (SCPN)	21	52.286	6.88	-0.475546
B4GT1_HUMAN	Beta-1,4-galactosyltransferase 1 (Beta-1,4-GalTase 1) (Beta4Gal-T1) (b4Gal-T1) (EC 2.4.1.-) (UDP-Gal:beta-GlcNAc beta-1,4-galactosyltransferase 1) (UDP-galactose:beta-N-acetylglucosamine beta-1,4-galactosyltransferase 1) [Cleaved into: Processed beta-1,4-galactosyltransferase 1] [Includes: Lactose synthase A protein (EC 2.4.1.22); N-acetyllactosamine synthase (EC 2.4.1.90) (Nal synthase); Beta-N-…	20.9	43.92	8.88	-0.20603
DESP_HUMAN	Desmoplakin (DP) (250/210 kDa paraneoplastic pemphigus antigen)	6.5	331.77	6.44	-0.823372
TIMP2_HUMAN	Metalloproteinase inhibitor 2 (CSC-21K) (Tissue inhibitor of metalloproteinases 2) (TIMP-2)	26.4	24.399	6.48	-0.197273
CBPE_HUMAN	Carboxypeptidase E (CPE) (EC 3.4.17.10) (Carboxypeptidase H) (CPH) (Enkephalin convertase) (Prohormone-processing carboxypeptidase)	48.3	53.15	4.85	-0.44895
PLCG2_HUMAN	1-phosphatidylinositol 4,5-bisphosphate phosphodiesterase gamma-2 (EC 3.1.4.11) (Phosphoinositide phospholipase C-gamma-2) (Phospholipase C-IV) (PLC-IV) (Phospholipase C-gamma-2) (PLC-gamma-2)	0.9	147.87	6.21	-0.612569
SAP3_HUMAN	Ganglioside GM2 activator (Cerebroside sulfate activator protein) (GM2-AP) (Sphingolipid activator protein 3) (SAP-3) [Cleaved into: Ganglioside GM2 activator isoform short]	58.5	20.838	4.76	0.201554
IBP3_HUMAN	Insulin-like growth factor-binding protein 3 (IBP-3) (IGF-binding protein 3) (IGFBP-3)	11	31.674	8.76	-0.535052
IBP2_HUMAN	Insulin-like growth factor-binding protein 2 (IBP-2) (IGF-binding protein 2) (IGFBP-2)	52	34.814	6.89	-0.439692
VINC_HUMAN	Vinculin (Metavinculin) (MV)	1.3	123.8	5.5	-0.405467
LBP_HUMAN	Lipopolysaccharide-binding protein (LBP)	17	53.383	6.25	0.0623701
PGAM1_HUMAN	Phosphoglycerate mutase 1 (EC 5.4.2.11) (EC 5.4.2.4) (BPG-dependent PGAM 1) (Phosphoglycerate mutase isozyme B) (PGAM-B)	15.7	28.804	6.75	-0.497638
K2C4_HUMAN	Keratin, type II cytoskeletal 4 (Cytokeratin-4) (CK-4) (Keratin-4) (K4) (Type-II keratin Kb4)	34.3	57.285	6.25	-0.388764
AMD_HUMAN	Peptidyl-glycine alpha-amidating monooxygenase (PAM) [Includes: Peptidylglycine alpha-hydroxylating monooxygenase (PHM) (EC 1.14.17.3); Peptidyl-alpha-hydroxyglycine alpha-amidating lyase (EC 4.3.2.5) (Peptidylamidoglycolate lyase) (PAL)]	27.1	108.33	5.83	-0.324872
CADH2_HUMAN	Cadherin-2 (CDw325) (Neural cadherin) (N-cadherin) (CD antigen CD325)	9.7	99.808	4.43	-0.346026
VCAM1_HUMAN	Vascular cell adhesion protein 1 (V-CAM 1) (VCAM-1) (INCAM-100) (CD antigen CD106)	18.9	81.275	5.11	-0.167794
A1AG2_HUMAN	Alpha-1-acid glycoprotein 2 (AGP 2) (Orosomucoid-2) (OMD 2)	35.3	23.602	5.12	-0.582587
ITIH2_HUMAN	Inter-alpha-trypsin inhibitor heavy chain H2 (ITI heavy chain H2) (ITI-HC2) (Inter-alpha-inhibitor heavy chain 2) (Inter-alpha-trypsin inhibitor complex component II) (Serum-derived hyaluronan-associated protein) (SHAP)	31.9	106.46	5.75	-0.292706
ITIH1_HUMAN	Inter-alpha-trypsin inhibitor heavy chain H1 (ITI heavy chain H1) (ITI-HC1) (Inter-alpha-inhibitor heavy chain 1) (Inter-alpha-trypsin inhibitor complex component III) (Serum-derived hyaluronan-associated protein) (SHAP)	28.9	101.39	6.33	-0.281559
TCO2_HUMAN	Transcobalamin-2 (TC-2) (Transcobalamin II) (TC II) (TCII)	19.4	47.534	6.4	-0.0613583
MIME_HUMAN	Mimecan (Osteoglycin) (Osteoinductive factor) (OIF)	47	33.922	5.22	-0.268121
FILA_HUMAN	Filaggrin	0.8	435.16	9.24	-1.67269
CD11A_HUMAN	Cyclin-dependent kinase 11A (EC 2.7.11.22) (Cell division cycle 2-like protein kinase 2) (Cell division protein kinase 11A) (Galactosyltransferase-associated protein kinase p58/GTA) (PITSLRE serine/threonine-protein kinase CDC2L2)	2	91.361	5.28	-1.24521
PTN_HUMAN	Pleiotrophin (PTN) (Heparin-binding brain mitogen) (HBBM) (Heparin-binding growth factor 8) (HBGF-8) (Heparin-binding growth-associated molecule) (HB-GAM) (Heparin-binding neurite outgrowth-promoting factor 1) (HBNF-1) (Osteoblast-specific factor 1) (OSF-1)	23.2	18.942	9.64	-0.924405
PIMT_HUMAN	Protein-L-isoaspartate(D-aspartate) O-methyltransferase (PIMT) (EC 2.1.1.77) (L-isoaspartyl protein carboxyl methyltransferase) (Protein L-isoaspartyl/D-aspartyl methyltransferase) (Protein-beta-aspartate methyltransferase)	53.3	24.636	6.78	-0.16652
TENX_HUMAN	Tenascin-X (TN-X) (Hexabrachion-like protein)	7.9	458.22	5.05	-0.513761
IDS_HUMAN	Iduronate 2-sulfatase (EC 3.1.6.13) (Alpha-L-iduronate sulfate sulfatase) (Idursulfase) [Cleaved into: Iduronate 2-sulfatase 42 kDa chain; Iduronate 2-sulfatase 14 kDa chain]	8.4	61.872	5.45	-0.312545
GPX3_HUMAN	Glutathione peroxidase 3 (GPx-3) (GSHPx-3) (EC 1.11.1.9) (Extracellular glutathione peroxidase) (Plasma glutathione peroxidase) (GPx-P) (GSHPx-P)	18.1	25.552	7.85	-0.221778
SPR1A_HUMAN	Cornifin-A (19 kDa pancornulin) (SPRK) (Small proline-rich protein IA) (SPR-IA)	27	9.8774	8.85	-1.42022
SPR2A_HUMAN	Small proline-rich protein 2A (SPR-2A) (2-1)	43.1	7.9653	8.81	-1.30694
IBP4_HUMAN	Insulin-like growth factor-binding protein 4 (IBP-4) (IGF-binding protein 4) (IGFBP-4)	26	27.934	6.87	-0.493023
CPN2_HUMAN	Carboxypeptidase N subunit 2 (Carboxypeptidase N 83 kDa chain) (Carboxypeptidase N large subunit) (Carboxypeptidase N polypeptide 2) (Carboxypeptidase N regulatory subunit)	17.8	60.556	5.54	0.0680734
FBLN1_HUMAN	Fibulin-1 (FIBL-1)	47.8	77.213	5.03	-0.265718
PTPRD_HUMAN	Receptor-type tyrosine-protein phosphatase delta (Protein-tyrosine phosphatase delta) (R-PTP-delta) (EC 3.1.3.48)	12	214.76	6.1	-0.418672
PTPRZ_HUMAN	Receptor-type tyrosine-protein phosphatase zeta (R-PTP-zeta) (EC 3.1.3.48) (Protein-tyrosine phosphatase receptor type Z polypeptide 1) (Protein-tyrosine phosphatase receptor type Z polypeptide 2) (R-PTP-zeta-2)	4.1	254.58	4.73	-0.366436
OMGP_HUMAN	Oligodendrocyte-myelin glycoprotein	13.6	49.607	7.8	-0.170909
COF1_HUMAN	Cofilin-1 (18 kDa phosphoprotein) (p18) (Cofilin, non-muscle isoform)	24.1	18.502	8.26	-0.359036
LAMA2_HUMAN	Laminin subunit alpha-2 (Laminin M chain) (Laminin-12 subunit alpha) (Laminin-2 subunit alpha) (Laminin-4 subunit alpha) (Merosin heavy chain)	3.1	343.9	6.01	-0.427867
IBP6_HUMAN	Insulin-like growth factor-binding protein 6 (IBP-6) (IGF-binding protein 6) (IGFBP-6)	38.8	25.322	7.92	-0.68875
IBP5_HUMAN	Insulin-like growth factor-binding protein 5 (IBP-5) (IGF-binding protein 5) (IGFBP-5)	13.6	30.57	8.59	-0.622794
ZA2G_HUMAN	Zinc-alpha-2-glycoprotein (Zn-alpha-2-GP) (Zn-alpha-2-glycoprotein)	22.1	34.258	5.58	-0.575839
HGFL_HUMAN	Hepatocyte growth factor-like protein (Macrophage stimulatory protein) (Macrophage-stimulating protein) (MSP) [Cleaved into: Hepatocyte growth factor-like protein alpha chain; Hepatocyte growth factor-like protein beta chain]	5.8	80.319	8.01	-0.610689
CNTFR_HUMAN	Ciliary neurotrophic factor receptor subunit alpha (CNTF receptor subunit alpha) (CNTFR-alpha)	3.5	40.633	6.27	-0.109677
PON1_HUMAN	Serum paraoxonase/arylesterase 1 (PON 1) (EC 3.1.1.2) (EC 3.1.1.81) (EC 3.1.8.1) (Aromatic esterase 1) (A-esterase 1) (K-45) (Serum aryldialkylphosphatase 1)	52.7	39.731	5.08	-0.0912676
CALR_HUMAN	Calreticulin (CRP55) (Calregulin) (Endoplasmic reticulum resident protein 60) (ERp60) (HACBP) (grp60)	48.9	48.141	4.29	-1.10432
PDE4B_HUMAN	cAMP-specific 3',5'-cyclic phosphodiesterase 4B (EC 3.1.4.53) (DPDE4) (PDE32)	1.9	83.343	5.09	-0.556114
CALX_HUMAN	Calnexin (IP90) (Major histocompatibility complex class I antigen-binding protein p88) (p90)	2.7	67.567	4.46	-0.873986
KAIN_HUMAN	Kallistatin (Kallikrein inhibitor) (Peptidase inhibitor 4) (PI-4) (Serpin A4)	51.5	48.541	7.88	-0.0686183
MARCS_HUMAN	Myristoylated alanine-rich C-kinase substrate (MARCKS) (Protein kinase C substrate, 80 kDa protein, light chain) (80K-L protein) (PKCSL)	5.4	31.554	4.46	-0.714458
BLVRB_HUMAN	Flavin reductase (NADPH) (FR) (EC 1.5.1.30) (Biliverdin reductase B) (BVR-B) (EC 1.3.1.24) (Biliverdin-IX beta-reductase) (Green heme-binding protein) (GHBP) (NADPH-dependent diaphorase) (NADPH-flavin reductase) (FLR)	26.2	22.119	7.31	-0.0597087
UFO_HUMAN	Tyrosine-protein kinase receptor UFO (EC 2.7.10.1) (AXL oncogene)	4.1	98.335	5.14	-0.291275
S10A7_HUMAN	Protein S100-A7 (Psoriasin) (S100 calcium-binding protein A7)	22.8	11.471	6.26	-0.750495
CASPE_HUMAN	Caspase-14 (CASP-14) (EC 3.4.22.-) [Cleaved into: Caspase-14 subunit p17, mature form; Caspase-14 subunit p10, mature form; Caspase-14 subunit p20, intermediate form; Caspase-14 subunit p8, intermediate form]	21.1	27.679	4.75	-0.560331
PRDX2_HUMAN	Peroxiredoxin-2 (EC 1.11.1.15) (Natural killer cell-enhancing factor B) (NKEF-B) (PRP) (Thiol-specific antioxidant protein) (TSA) (Thioredoxin peroxidase 1) (Thioredoxin-dependent peroxide reductase 1)	28.3	21.892	5.67	-0.199495
GBP1_HUMAN	Guanylate-binding protein 1 (EC 3.6.5.-) (GTP-binding protein 1) (GBP-1) (HuGBP-1) (Guanine nucleotide-binding protein 1) (Interferon-induced guanylate-binding protein 1)	2	67.93	5.97	-0.554054
MA1A1_HUMAN	Mannosyl-oligosaccharide 1,2-alpha-mannosidase IA (EC 3.2.1.113) (Man(9)-alpha-mannosidase) (Man9-mannosidase) (Mannosidase alpha class 1A member 1) (Processing alpha-1,2-mannosidase IA) (Alpha-1,2-mannosidase IA)	9.6	72.968	6.03	-0.265391
RNAS4_HUMAN	Ribonuclease 4 (RNase 4) (EC 3.1.27.-)	44.9	16.84	9.18	-0.372109
TRY3_HUMAN	Trypsin-3 (EC 3.4.21.4) (Brain trypsinogen) (Mesotrypsinogen) (Serine protease 3) (Serine protease 4) (Trypsin III) (Trypsin IV)	4.3	32.528	6.56	-0.277632
PROF2_HUMAN	Profilin-2 (Profilin II)	10	15.046	6.78	-0.0264286
RADI_HUMAN	Radixin	3.4	68.563	6.03	-1.00652
TSP2_HUMAN	Thrombospondin-2	2.3	129.99	4.61	-0.647099
TSP4_HUMAN	Thrombospondin-4	2.8	105.87	4.4	-0.534547
K1C9_HUMAN	Keratin, type I cytoskeletal 9 (Cytokeratin-9) (CK-9) (Keratin-9) (K9)	62.4	62.064	5.14	-0.700642
SAA4_HUMAN	Serum amyloid A-4 protein (Constitutively expressed serum amyloid A protein) (C-SAA)	20	14.746	9.07	-0.519231
FBN1_HUMAN	Fibrillin-1 [Cleaved into: Asprosin]	2.5	312.24	4.74	-0.421909
ALS_HUMAN	Insulin-like growth factor-binding protein complex acid labile subunit (ALS)	16.7	66.034	6.13	0.018843
K22E_HUMAN	Keratin, type II cytoskeletal 2 epidermal (Cytokeratin-2e) (CK-2e) (Epithelial keratin-2e) (Keratin-2 epidermis) (Keratin-2e) (K2e) (Type-II keratin Kb2)	72	65.432	8.07	-0.470892
CH3L1_HUMAN	Chitinase-3-like protein 1 (39 kDa synovial protein) (Cartilage glycoprotein 39) (CGP-39) (GP-39) (hCGP-39) (YKL-40)	8.9	42.625	8.65	-0.217755
PEDF_HUMAN	Pigment epithelium-derived factor (PEDF) (Cell proliferation-inducing gene 35 protein) (EPC-1) (Serpin F1)	35.2	46.312	5.9	-0.163876
FHR2_HUMAN	Complement factor H-related protein 2 (FHR-2) (DDESK59) (H factor-like 3) (H factor-like protein 2)	51.5	30.65	5.8	-0.444444
COIA1_HUMAN	Collagen alpha-1(XVIII) chain [Cleaved into: Endostatin; Non-collagenous domain 1 (NC1)]	6.3	178.19	5.62	-0.466762
CAPG_HUMAN	Macrophage-capping protein (Actin regulatory protein CAP-G)	3.4	38.498	5.82	-0.429885
IL6RB_HUMAN	Interleukin-6 receptor subunit beta (IL-6 receptor subunit beta) (IL-6R subunit beta) (IL-6R-beta) (IL-6RB) (CDw130) (Interleukin-6 signal transducer) (Membrane glycoprotein 130) (gp130) (Oncostatin-M receptor subunit alpha) (CD antigen CD130)	5.7	103.54	5.67	-0.456536
PTGDS_HUMAN	Prostaglandin-H2 D-isomerase (EC 5.3.99.2) (Beta-trace protein) (Cerebrin-28) (Glutathione-independent PGD synthase) (Lipocalin-type prostaglandin-D synthase) (Prostaglandin-D2 synthase) (PGD2 synthase) (PGDS) (PGDS2)	46.3	21.029	8.37	-0.324737
NBL1_HUMAN	Neuroblastoma suppressor of tumorigenicity 1 (DAN domain family member 1) (Protein N03) (Zinc finger protein DAN)	9.9	19.408	5.03	-0.394475
PCP_HUMAN	Lysosomal Pro-X carboxypeptidase (EC 3.4.16.2) (Angiotensinase C) (Lysosomal carboxypeptidase C) (Proline carboxypeptidase) (Prolylcarboxypeptidase) (PRCP)	18.5	55.799	6.21	-0.115323
CATO_HUMAN	Cathepsin O (EC 3.4.22.42)	5	35.957	5.82	-0.219938
MSH2_HUMAN	DNA mismatch repair protein Msh2 (hMSH2) (MutS protein homolog 2)	1.8	104.74	5.58	-0.239615
BTD_HUMAN	Biotinidase (Biotinase) (EC 3.5.1.12)	19.5	61.132	5.38	-0.0316759
AFAM_HUMAN	Afamin (Alpha-albumin) (Alpha-Alb)	38.4	69.068	5.58	-0.388147
GRIA4_HUMAN	Glutamate receptor 4 (GluR-4) (GluR4) (AMPA-selective glutamate receptor 4) (GluR-D) (Glutamate receptor ionotropic, AMPA 4) (GluA4)	10	100.87	8.06	-0.105211
HSP13_HUMAN	Heat shock 70 kDa protein 13 (Microsomal stress-70 protein ATPase core) (Stress-70 protein chaperone microsome-associated 60 kDa protein)	5.7	51.927	5.52	-0.129087
MASP1_HUMAN	Mannan-binding lectin serine protease 1 (EC 3.4.21.-) (Complement factor MASP-3) (Complement-activating component of Ra-reactive factor) (Mannose-binding lectin-associated serine protease 1) (MASP-1) (Mannose-binding protein-associated serine protease) (Ra-reactive factor serine protease p100) (RaRF) (Serine protease 5) [Cleaved into: Mannan-binding lectin serine protease 1 heavy chain; Mannan-bi…	21.6	79.246	5.21	-0.415308
NOV_HUMAN	Protein NOV homolog (NovH) (CCN family member 3) (Insulin-like growth factor-binding protein 9) (IBP-9) (IGF-binding protein 9) (IGFBP-9) (Nephroblastoma-overexpressed gene protein homolog)	23.8	39.162	7.92	-0.370028
MA2A2_HUMAN	Alpha-mannosidase 2x (EC 3.2.1.114) (Alpha-mannosidase IIx) (Man IIx) (Mannosidase alpha class 2A member 2) (Mannosyl-oligosaccharide 1,3-1,6-alpha-mannosidase)	4.3	130.54	6.35	-0.264435
COMP_HUMAN	Cartilage oligomeric matrix protein (COMP) (Thrombospondin-5) (TSP5)	10.4	82.86	4.37	-0.730251
SEPP1_HUMAN	Selenoprotein P (SeP)	12.3	43.173	7.95	-0.642588
APLP1_HUMAN	Amyloid-like protein 1 (APLP) (APLP-1) [Cleaved into: C30]	35.1	72.176	5.37	-0.628923
LUM_HUMAN	Lumican (Keratan sulfate proteoglycan lumican) (KSPG lumican)	37.3	38.429	6.17	-0.276331
PRELP_HUMAN	Prolargin (Proline-arginine-rich end leucine-rich repeat protein)	24.1	43.809	9.45	-0.364136
GDIR1_HUMAN	Rho GDP-dissociation inhibitor 1 (Rho GDI 1) (Rho-GDI alpha)	7.4	23.207	5.01	-0.687255
RIDA_HUMAN	2-iminobutanoate/2-iminopropanoate deaminase (EC 3.5.99.10) (14.5 kDa translational inhibitor protein) (hp14.5) (p14.5) (Heat-responsive protein 12) (Reactive intermediate imine deaminase A homolog) (Translation inhibitor L-PSP ribonuclease) (EC 3.1.-.-) (UK114 antigen homolog)	11.7	14.494	8.73	0.127007
CATC_HUMAN	Dipeptidyl peptidase 1 (EC 3.4.14.1) (Cathepsin C) (Cathepsin J) (Dipeptidyl peptidase I) (DPP-I) (DPPI) (Dipeptidyl transferase) [Cleaved into: Dipeptidyl peptidase 1 exclusion domain chain (Dipeptidyl peptidase I exclusion domain chain); Dipeptidyl peptidase 1 heavy chain (Dipeptidyl peptidase I heavy chain); Dipeptidyl peptidase 1 light chain (Dipeptidyl peptidase I light chain)]	9.1	51.853	4.94	-0.257451
EPHA4_HUMAN	Ephrin type-A receptor 4 (EC 2.7.10.1) (EPH-like kinase 8) (EK8) (hEK8) (Tyrosine-protein kinase TYRO1) (Tyrosine-protein kinase receptor SEK)	2.1	109.86	6.32	-0.284584
NR1H2_HUMAN	Oxysterols receptor LXR-beta (Liver X receptor beta) (Nuclear receptor NER) (Nuclear receptor subfamily 1 group H member 2) (Ubiquitously-expressed nuclear receptor)	1.5	50.973	7.9	-0.586087
PLTP_HUMAN	Phospholipid transfer protein (Lipid transfer protein II)	34.1	54.739	6.53	0.0892495
MFAP4_HUMAN	Microfibril-associated glycoprotein 4	14.9	28.648	5.21	-0.243137
LAMB2_HUMAN	Laminin subunit beta-2 (Laminin B1s chain) (Laminin-11 subunit beta) (Laminin-14 subunit beta) (Laminin-15 subunit beta) (Laminin-3 subunit beta) (Laminin-4 subunit beta) (Laminin-7 subunit beta) (Laminin-9 subunit beta) (S-laminin subunit beta) (S-LAM beta)	3.1	195.98	6.05	-0.461012
CADH6_HUMAN	Cadherin-6 (Kidney cadherin) (K-cadherin)	5.9	88.308	4.58	-0.475443
CAD13_HUMAN	Cadherin-13 (Heart cadherin) (H-cadherin) (P105) (Truncated cadherin) (T-cad) (T-cadherin)	5.3	78.286	4.59	-0.184151
SYCY2_HUMAN	Syncytin-2 (Endogenous retrovirus group FRD member 1) (Envelope polyprotein) (HERV-FRD) (HERV-FRD_6p24.1 provirus ancestral Env polyprotein) [Cleaved into: Surface protein (SU); Transmembrane protein (TM)]	3.7	59.522	9.15	-0.0524164
ACTB_HUMAN	Actin, cytoplasmic 1 (Beta-actin) [Cleaved into: Actin, cytoplasmic 1, N-terminally processed]	58.7	41.736	5.29	-0.199733
SMS_HUMAN	Somatostatin (Growth hormone release-inhibiting factor) [Cleaved into: Somatostatin-28; Somatostatin-14]	9.5	12.735	9.85	-0.264655
LYSC_HUMAN	Lysozyme C (EC 3.2.1.17) (1,4-beta-N-acetylmuramidase C)	37.2	16.537	9.28	-0.194595
B2MG_HUMAN	Beta-2-microglobulin [Cleaved into: Beta-2-microglobulin form pI 5.3]	37.8	13.714	6.07	-0.376471
NPC2_HUMAN	NPC intracellular cholesterol transporter 2 (Epididymal secretory protein E1) (Human epididymis-specific protein 1) (He1) (Niemann-Pick disease type C2 protein)	43	16.57	6.95	-0.00993377
NTF2_HUMAN	Nuclear transport factor 2 (NTF-2) (Placental protein 15) (PP15)	23.6	14.478	5.1	-0.200787
1433G_HUMAN	14-3-3 protein gamma (Protein kinase C inhibitor protein 1) (KCIP-1) [Cleaved into: 14-3-3 protein gamma, N-terminally processed]	25.5	28.302	4.8	-0.680162
1433E_HUMAN	14-3-3 protein epsilon (14-3-3E)	20.4	29.174	4.63	-0.54
H4_HUMAN	Histone H4	19.4	11.367	11.36	-0.521359
AP2B1_HUMAN	AP-2 complex subunit beta (AP105B) (Adaptor protein complex AP-2 subunit beta) (Adaptor-related protein complex 2 subunit beta) (Beta-2-adaptin) (Beta-adaptin) (Clathrin assembly protein complex 2 beta large chain) (Plasma membrane adaptor HA2/AP2 adaptin beta subunit)	2.8	104.55	5.22	-0.0948773
1433Z_HUMAN	14-3-3 protein zeta/delta (Protein kinase C inhibitor protein 1) (KCIP-1)	50.2	27.745	4.73	-0.620816
SKP1_HUMAN	S-phase kinase-associated protein 1 (Cyclin-A/CDK2-associated protein p19) (p19A) (Organ of Corti protein 2) (OCP-2) (Organ of Corti protein II) (OCP-II) (RNA polymerase II elongation factor-like protein) (SIII) (Transcription elongation factor B polypeptide 1-like) (p19skp1)	7.4	18.658	4.4	-0.716564
ACTG_HUMAN	Actin, cytoplasmic 2 (Gamma-actin) [Cleaved into: Actin, cytoplasmic 2, N-terminally processed]	58.7	41.792	5.31	-0.198933
ACTS_HUMAN	Actin, alpha skeletal muscle (Alpha-actin-1) [Cleaved into: Actin, alpha skeletal muscle, intermediate form]	19.9	42.051	5.23	-0.232361
TBA1C_HUMAN	Tubulin alpha-1C chain (Alpha-tubulin 6) (Tubulin alpha-6 chain) [Cleaved into: Detyrosinated tubulin alpha-1C chain]	6.7	49.895	4.96	-0.23363
HBB_HUMAN	Hemoglobin subunit beta (Beta-globin) (Hemoglobin beta chain) [Cleaved into: LVV-hemorphin-7; Spinorphin]	81	15.998	6.81	0.0136054
HBA_HUMAN	Hemoglobin subunit alpha (Alpha-globin) (Hemoglobin alpha chain)	81	15.257	8.73	0.0478873
KRT85_HUMAN	Keratin, type II cuticular Hb5 (Hair keratin K2.12) (Keratin-85) (K85) (Type II hair keratin Hb5) (Type-II keratin Kb25)	17	55.802	6.27	-0.373373
RELN_HUMAN	Reelin (EC 3.4.21.-)	13.3	388.38	5.51	-0.281532
PHLD_HUMAN	Phosphatidylinositol-glycan-specific phospholipase D (PI-G PLD) (EC 3.1.4.50) (Glycoprotein phospholipase D) (Glycosyl-phosphatidylinositol-specific phospholipase D) (GPI-PLD) (GPI-specific phospholipase D)	15.6	92.335	5.78	-0.130476
NUCB2_HUMAN	Nucleobindin-2 (DNA-binding protein NEFA) (Epididymis secretory protein Li 109) (Gastric cancer antigen Zg4) (Prepronesfatin) [Cleaved into: Nesfatin-1]	7.9	50.195	4.99	-1.03643
DCD_HUMAN	Dermcidin (EC 3.4.-.-) (Preproteolysin) [Cleaved into: Survival-promoting peptide; DCD-1]	20	11.284	5.64	-0.224545
FBLN2_HUMAN	Fibulin-2 (FIBL-2)	13.8	126.57	4.74	-0.327956
PGBM_HUMAN	Basement membrane-specific heparan sulfate proteoglycan core protein (HSPG) (Perlecan) (PLC) [Cleaved into: Endorepellin; LG3 peptide]	7.1	468.83	6.03	-0.294352
REEP5_HUMAN	Receptor expression-enhancing protein 5 (Polyposis locus protein 1) (Protein TB2)	5.8	21.493	8.25	0.104762
FABP5_HUMAN	Fatty acid-binding protein, epidermal (Epidermal-type fatty acid-binding protein) (E-FABP) (Fatty acid-binding protein 5) (Psoriasis-associated fatty acid-binding protein homolog) (PA-FABP)	31.9	15.164	6.82	-0.457778
TAGL_HUMAN	Transgelin (22 kDa actin-binding protein) (Protein WS3-10) (Smooth muscle protein 22-alpha) (SM22-alpha)	22.4	22.611	8.88	-0.58408
CNTN2_HUMAN	Contactin-2 (Axonal glycoprotein TAG-1) (Axonin-1) (Transient axonal glycoprotein 1) (TAX-1)	14.9	113.39	7.26	-0.314423
DSG1_HUMAN	Desmoglein-1 (Cadherin family member 4) (Desmosomal glycoprotein 1) (DG1) (DGI) (Pemphigus foliaceus antigen)	11.8	113.75	4.77	-0.277312
GCNT1_HUMAN	Beta-1,3-galactosyl-O-glycosyl-glycoprotein beta-1,6-N-acetylglucosaminyltransferase (EC 2.4.1.102) (Core 2-branching enzyme) (Core2-GlcNAc-transferase) (C2GNT) (Core 2 GNT)	4	49.798	8.65	-0.216121
PLOD1_HUMAN	Procollagen-lysine,2-oxoglutarate 5-dioxygenase 1 (EC 1.14.11.4) (Lysyl hydroxylase 1) (LH1)	3	83.549	6.47	-0.358459
NUCB1_HUMAN	Nucleobindin-1 (CALNUC)	48.8	53.879	5.09	-1.00911
FHR3_HUMAN	Complement factor H-related protein 3 (FHR-3) (DOWN16) (H factor-like protein 3)	10.9	37.323	7.79	-0.488788
TGBR3_HUMAN	Transforming growth factor beta receptor type 3 (TGF-beta receptor type 3) (TGFR-3) (Betaglycan) (Transforming growth factor beta receptor III) (TGF-beta receptor type III)	3.1	93.498	5.42	-0.20329
FHR1_HUMAN	Complement factor H-related protein 1 (FHR-1) (H factor-like protein 1) (H-factor-like 1) (H36)	61.2	37.65	7.1	-0.576667
K1C17_HUMAN	Keratin, type I cytoskeletal 17 (39.1) (Cytokeratin-17) (CK-17) (Keratin-17) (K17)	25	48.105	4.97	-0.611343
HGFA_HUMAN	Hepatocyte growth factor activator (HGF activator) (HGFA) (EC 3.4.21.-) [Cleaved into: Hepatocyte growth factor activator short chain; Hepatocyte growth factor activator long chain]	4.4	70.681	11.71	-0.298321
ITIH3_HUMAN	Inter-alpha-trypsin inhibitor heavy chain H3 (ITI heavy chain H3) (ITI-HC3) (Inter-alpha-inhibitor heavy chain 3) (Serum-derived hyaluronan-associated protein) (SHAP)	6.5	99.848	5.01	-0.335169
TYRO3_HUMAN	Tyrosine-protein kinase receptor TYRO3 (EC 2.7.10.1) (Tyrosine-protein kinase BYK) (Tyrosine-protein kinase DTK) (Tyrosine-protein kinase RSE) (Tyrosine-protein kinase SKY) (Tyrosine-protein kinase TIF)	1.7	96.904	5.32	-0.0892135
APLP2_HUMAN	Amyloid-like protein 2 (APLP-2) (APPH) (Amyloid protein homolog) (CDEI box-binding protein) (CDEBP)	23.5	86.955	4.71	-0.579685
FMOD_HUMAN	Fibromodulin (FM) (Collagen-binding 59 kDa protein) (Keratan sulfate proteoglycan fibromodulin) (KSPG fibromodulin)	21.8	43.178	5.66	-0.431117
PRDX1_HUMAN	Peroxiredoxin-1 (EC 1.11.1.15) (Natural killer cell-enhancing factor A) (NKEF-A) (Proliferation-associated gene protein) (PAG) (Thioredoxin peroxidase 2) (Thioredoxin-dependent peroxide reductase 2)	21.1	22.11	8.27	-0.264824
DERM_HUMAN	Dermatopontin (Tyrosine-rich acidic matrix protein) (TRAMP)	29.9	24.005	4.78	-0.600995
LRP1_HUMAN	Prolow-density lipoprotein receptor-related protein 1 (LRP-1) (Alpha-2-macroglobulin receptor) (A2MR) (Apolipoprotein E receptor) (APOER) (CD antigen CD91) [Cleaved into: Low-density lipoprotein receptor-related protein 1 85 kDa subunit (LRP-85); Low-density lipoprotein receptor-related protein 1 515 kDa subunit (LRP-515); Low-density lipoprotein receptor-related protein 1 intracellular domain (L…	7.5	504.6	5.16	-0.510805
TGM3_HUMAN	Protein-glutamine gamma-glutamyltransferase E (EC 2.3.2.13) (Transglutaminase E) (TG(E)) (TGE) (TGase E) (Transglutaminase-3) (TGase-3) [Cleaved into: Protein-glutamine gamma-glutamyltransferase E 50 kDa catalytic chain; Protein-glutamine gamma-glutamyltransferase E 27 kDa non-catalytic chain]	3.9	76.631	6.69	-0.234921
GOGA3_HUMAN	Golgin subfamily A member 3 (Golgi complex-associated protein of 170 kDa) (GCP170) (Golgin-160)	0.9	167.35	5.33	-0.83478
LG3BP_HUMAN	Galectin-3-binding protein (Basement membrane autoantigen p105) (Lectin galactoside-binding soluble 3-binding protein) (Mac-2-binding protein) (MAC2BP) (Mac-2 BP) (Tumor-associated antigen 90K)	32.8	65.33	5.07	-0.13453
DSC1_HUMAN	Desmocollin-1 (Cadherin family member 1) (Desmosomal glycoprotein 2/3) (DG2/DG3)	2.6	99.986	4.89	-0.441723
HYAL1_HUMAN	Hyaluronidase-1 (Hyal-1) (EC 3.2.1.35) (Hyaluronoglucosaminidase-1) (Lung carcinoma protein 1) (LuCa-1)	10.3	48.368	6.48	-0.123448
ASPH_HUMAN	Aspartyl/asparaginyl beta-hydroxylase (EC 1.14.11.16) (Aspartate beta-hydroxylase) (ASP beta-hydroxylase) (Peptide-aspartate beta-dioxygenase)	2.6	85.862	4.92	-0.788127
FBLN3_HUMAN	EGF-containing fibulin-like extracellular matrix protein 1 (Extracellular protein S1-5) (Fibrillin-like protein) (Fibulin-3) (FIBL-3)	51.7	54.64	4.85	-0.346247
FSTL1_HUMAN	Follistatin-related protein 1 (Follistatin-like protein 1)	10.4	34.985	5.15	-0.617208
CNTN1_HUMAN	Contactin-1 (Glycoprotein gp135) (Neural cell surface protein F3)	41.8	113.32	5.58	-0.307171
CHD3_HUMAN	Chromodomain-helicase-DNA-binding protein 3 (CHD-3) (EC 3.6.4.12) (ATP-dependent helicase CHD3) (Mi-2 autoantigen 240 kDa protein) (Mi2-alpha) (Zinc finger helicase) (hZFH)	0.5	226.59	6.92	-0.812
AIMP1_HUMAN	Aminoacyl tRNA synthase complex-interacting multifunctional protein 1 (Multisynthase complex auxiliary component p43) [Cleaved into: Endothelial monocyte-activating polypeptide 2 (EMAP-2) (Endothelial monocyte-activating polypeptide II) (EMAP-II) (Small inducible cytokine subfamily E member 1)]	5.8	34.352	8.62	-0.516346
MTAP_HUMAN	S-methyl-5'-thioadenosine phosphorylase (EC 2.4.2.28) (5'-methylthioadenosine phosphorylase) (MTA phosphorylase) (MTAP) (MTAPase)	4.9	31.236	6.75	-0.14947
SEM3B_HUMAN	Semaphorin-3B (Sema A(V)) (Semaphorin-V) (Sema V)	6.3	83.121	9.13	-0.316956
PTPRS_HUMAN	Receptor-type tyrosine-protein phosphatase S (R-PTP-S) (EC 3.1.3.48) (Receptor-type tyrosine-protein phosphatase sigma) (R-PTP-sigma)	3.9	217.04	6.06	-0.398203
LSAMP_HUMAN	Limbic system-associated membrane protein (LSAMP) (IgLON family member 3)	10.7	37.393	5.53	-0.278107
NAR3_HUMAN	Ecto-ADP-ribosyltransferase 3 (EC 2.4.2.31) (ADP-ribosyltransferase C2 and C3 toxin-like 3) (ARTC3) (Mono(ADP-ribosyl)transferase 3) (NAD(P)(+)--arginine ADP-ribosyltransferase 3)	7.7	43.923	5.54	-0.286375
ASAH1_HUMAN	Acid ceramidase (AC) (ACDase) (Acid CDase) (EC 3.5.1.23) (Acylsphingosine deacylase) (N-acylsphingosine amidohydrolase) (Putative 32 kDa heart protein) (PHP32) [Cleaved into: Acid ceramidase subunit alpha; Acid ceramidase subunit beta]	21.3	44.659	5.63	-0.111139
KCC2B_HUMAN	Calcium/calmodulin-dependent protein kinase type II subunit beta (CaM kinase II subunit beta) (CaMK-II subunit beta) (EC 2.7.11.17)	6.6	72.677	6.87	-0.34955
CUL3_HUMAN	Cullin-3 (CUL-3)	1.8	88.929	8.68	-0.514323
APOF_HUMAN	Apolipoprotein F (Apo-F) (Lipid transfer inhibitor protein) (LTIP)	3.4	35.399	4.4	-0.0714724
ENPP2_HUMAN	Ectonucleotide pyrophosphatase/phosphodiesterase family member 2 (E-NPP 2) (EC 3.1.4.39) (Autotaxin) (Extracellular lysophospholipase D) (LysoPLD)	28.9	98.993	6.61	-0.495481
NID2_HUMAN	Nidogen-2 (NID-2) (Osteonidogen)	6.3	151.25	5.07	-0.496436
DAG1_HUMAN	Dystroglycan (Dystrophin-associated glycoprotein 1) [Cleaved into: Alpha-dystroglycan (Alpha-DG); Beta-dystroglycan (Beta-DG)]	17.9	97.44	9.31	-0.373966
RCN2_HUMAN	Reticulocalbin-2 (Calcium-binding protein ERC-55) (E6-binding protein) (E6BP)	4.7	36.876	4.22	-0.809464
GAS6_HUMAN	Growth arrest-specific protein 6 (GAS-6) (AXL receptor tyrosine kinase ligand)	16.1	79.676	5.78	-0.215044
SPRL1_HUMAN	SPARC-like protein 1 (High endothelial venule protein) (Hevin) (MAST 9)	56.2	75.207	4.7	-1.12861
HABP2_HUMAN	Hyaluronan-binding protein 2 (EC 3.4.21.-) (Factor VII-activating protease) (Factor seven-activating protease) (FSAP) (Hepatocyte growth factor activator-like protein) (Plasma hyaluronan-binding protein) [Cleaved into: Hyaluronan-binding protein 2 50 kDa heavy chain; Hyaluronan-binding protein 2 50 kDa heavy chain alternate form; Hyaluronan-binding protein 2 27 kDa light chain; Hyaluronan-binding…	22.5	62.671	5.2	-0.545
KT33B_HUMAN	Keratin, type I cuticular Ha3-II (Hair keratin, type I Ha3-II) (Keratin-33B) (K33B)	32.2	46.213	4.81	-0.622525
ITIH4_HUMAN	Inter-alpha-trypsin inhibitor heavy chain H4 (ITI heavy chain H4) (ITI-HC4) (Inter-alpha-inhibitor heavy chain 4) (Inter-alpha-trypsin inhibitor family heavy chain-related protein) (IHRP) (Plasma kallikrein sensitive glycoprotein 120) (Gp120) (PK-120) [Cleaved into: 70 kDa inter-alpha-trypsin inhibitor heavy chain H4; 35 kDa inter-alpha-trypsin inhibitor heavy chain H4]	43.3	103.36	5.92	-0.315484
GANAB_HUMAN	Neutral alpha-glucosidase AB (EC 3.2.1.84) (Alpha-glucosidase 2) (Glucosidase II subunit alpha)	4.1	106.87	5.58	-0.359004
LTBP1_HUMAN	Latent-transforming growth factor beta-binding protein 1 (LTBP-1) (Transforming growth factor beta-1-binding protein 1) (TGF-beta1-BP-1)	3.8	186.79	5.59	-0.493202
LTBP2_HUMAN	Latent-transforming growth factor beta-binding protein 2 (LTBP-2)	4.6	195.05	4.95	-0.5
OPCM_HUMAN	Opioid-binding protein/cell adhesion molecule (OBCAM) (OPCML) (Opioid-binding cell adhesion molecule) (IgLON family member 1)	9	38.007	5.36	-0.0315942
T132D_HUMAN	Transmembrane protein 132D (Mature oligodendrocytes transmembrane protein) (Mature OL transmembrane protein)	5.3	122.31	5.47	-0.328207
KIF14_HUMAN	Kinesin-like protein KIF14	0.7	186.49	8.06	-0.593932
PDIA6_HUMAN	Protein disulfide-isomerase A6 (EC 5.3.4.1) (Endoplasmic reticulum protein 5) (ER protein 5) (ERp5) (Protein disulfide isomerase P5) (Thioredoxin domain-containing protein 7)	8.9	48.121	4.95	-0.275
PCOC1_HUMAN	Procollagen C-endopeptidase enhancer 1 (Procollagen COOH-terminal proteinase enhancer 1) (PCPE-1) (Procollagen C-proteinase enhancer 1) (Type 1 procollagen C-proteinase enhancer protein) (Type I procollagen COOH-terminal proteinase enhancer)	55.2	47.972	7.55	-0.285523
K1H1_HUMAN	Keratin, type I cuticular Ha1 (Hair keratin, type I Ha1) (Keratin-31) (K31)	34.1	47.237	4.84	-0.546875
EPHA7_HUMAN	Ephrin type-A receptor 7 (EC 2.7.10.1) (EPH homology kinase 3) (EHK-3) (EPH-like kinase 11) (EK11) (hEK11)	1.8	112.1	5.5	-0.284269
CDSN_HUMAN	Corneodesmosin (S protein)	3.4	51.522	8.48	-0.343289
BGH3_HUMAN	Transforming growth factor-beta-induced protein ig-h3 (Beta ig-h3) (Kerato-epithelin) (RGD-containing collagen-associated protein) (RGD-CAP)	27.2	74.68	7.37	-0.0850659
CH3L2_HUMAN	Chitinase-3-like protein 2 (Chondrocyte protein 39) (YKL-39)	2.8	43.5	7.24	-0.191538
NPTX1_HUMAN	Neuronal pentraxin-1 (NP1) (Neuronal pentraxin I) (NP-I)	20.4	47.122	5.84	-0.390741
VAS1_HUMAN	V-type proton ATPase subunit S1 (V-ATPase subunit S1) (Protein XAP-3) (V-ATPase Ac45 subunit) (V-ATPase S1 accessory protein) (Vacuolar proton pump subunit S1)	20.2	52.025	5.28	0.144681
IBP7_HUMAN	Insulin-like growth factor-binding protein 7 (IBP-7) (IGF-binding protein 7) (IGFBP-7) (IGFBP-rP1) (MAC25 protein) (PGI2-stimulating factor) (Prostacyclin-stimulating factor) (Tumor-derived adhesion factor) (TAF)	45	29.13	8.06	-0.225177
ECM1_HUMAN	Extracellular matrix protein 1 (Secretory component p85)	39.1	60.673	6.19	-0.744074
MA2A1_HUMAN	Alpha-mannosidase 2 (EC 3.2.1.114) (Golgi alpha-mannosidase II) (AMan II) (Man II) (Mannosidase alpha class 2A member 1) (Mannosyl-oligosaccharide 1,3-1,6-alpha-mannosidase)	2.1	131.14	7.24	-0.333916
QPCT_HUMAN	Glutaminyl-peptide cyclotransferase (EC 2.3.2.5) (Glutaminyl cyclase) (QC) (sQC) (Glutaminyl-tRNA cyclotransferase) (Glutamyl cyclase) (EC)	44.9	40.876	5.69	-0.228532
PTPRN_HUMAN	Receptor-type tyrosine-protein phosphatase-like N (R-PTP-N) (Islet cell antigen 512) (ICA 512) (Islet cell autoantigen 3) (PTP IA-2) [Cleaved into: ICA512-N-terminal fragment (ICA512-NTF); ICA512-transmembrane fragment (ICA512-TMF); ICA512-cleaved cytosolic fragment (ICA512-CCF)]	1.7	105.85	6.26	-0.30286
T132A_HUMAN	Transmembrane protein 132A (HSPA5-binding protein 1)	6	110.11	5.36	-0.234995
ABCB5_HUMAN	ATP-binding cassette sub-family B member 5 (ABCB5 P-gp) (P-glycoprotein ABCB5)	1.3	138.64	7.29	0.0131265
FUT11_HUMAN	Alpha-(1,3)-fucosyltransferase 11 (EC 2.4.1.-) (Fucosyltransferase XI) (Fuc-TXI) (FucT-XI) (Galactoside 3-L-fucosyltransferase 11) (Fucosyltransferase 11)	8.9	55.815	5.59	-0.429268
SEZ6_HUMAN	Seizure protein 6 homolog (SEZ-6) (hSEZ-6)	5.9	107.42	5.1	-0.244064
M3K19_HUMAN	Mitogen-activated protein kinase kinase kinase 19 (EC 2.7.11.1) (Regulated in COPD, protein kinase) (SPS1/STE20-related protein kinase YSK4)	0.8	150.54	6.61	-0.701958
CD048_HUMAN	Neuropeptide-like protein C4orf48	10.5	10.17	6.97	0.0736842
FILA2_HUMAN	Filaggrin-2 (FLG-2) (Intermediate filament-associated and psoriasis-susceptibility protein) (Ifapsoriasin)	5	248.07	8.45	-1.36612
KPRP_HUMAN	Keratinocyte proline-rich protein (hKPRP)	20	64.135	8.72	-0.788774
BIG3_HUMAN	Brefeldin A-inhibited guanine nucleotide-exchange protein 3 (ARFGEF family member 3)	0.7	240.65	5.54	-0.221268
MCAF2_HUMAN	Activating transcription factor 7-interacting protein 2 (ATF7-interacting protein 2) (MBD1-containing chromatin-associated factor 2)	1.9	75.763	7.96	-0.676393
CAHD1_HUMAN	VWFA and cache domain-containing protein 1 (Cache domain-containing protein 1)	3.3	142.29	5.97	-0.254945
F1711_HUMAN	Protein FAM171A1 (Astroprincin)	1.3	97.853	6.01	-0.468315
VASN_HUMAN	Vasorin (Protein slit-like 2)	4.2	71.712	6.95	-0.0616642
SFRP4_HUMAN	Secreted frizzled-related protein 4 (sFRP-4) (Frizzled protein, human endometrium) (FrpHE)	12.7	39.826	9.15	-0.414451
K2C80_HUMAN	Keratin, type II cytoskeletal 80 (Cytokeratin-80) (CK-80) (Keratin-80) (K80) (Type-II keratin Kb20)	6	50.525	5.57	-0.503982
FSTL4_HUMAN	Follistatin-related protein 4 (Follistatin-like protein 4)	26.2	93.095	5.81	-0.197862
RGMB_HUMAN	RGM domain family member B (DRG11-responsive axonal guidance and outgrowth of neurite) (DRAGON)	21.1	47.546	5.87	-0.203661
CP046_HUMAN	Uncharacterized protein C16orf46	2.5	43.417	8.79	-0.553671
CBLN3_HUMAN	Cerebellin-3	21.5	21.52	6.09	0.156098
SBSN_HUMAN	Suprabasin	18.3	60.54	6.45	-0.687288
PXDC2_HUMAN	Plexin domain-containing protein 2 (Tumor endothelial marker 7-related protein)	20.2	59.582	6.03	-0.320227
CP089_HUMAN	UPF0764 protein C16orf89	31.1	45.391	5.82	-0.130348
PI16_HUMAN	Peptidase inhibitor 16 (PI-16) (Cysteine-rich secretory protein 9) (CRISP-9) (PSP94-binding protein)	6.3	49.471	5.19	-0.271058
SE6L2_HUMAN	Seizure 6-like protein 2	4.1	97.559	4.76	-0.250769
ISLR2_HUMAN	Immunoglobulin superfamily containing leucine-rich repeat protein 2 (Leucine-rich repeat domain and immunoglobulin domain-containing axon extension protein)	13.6	78.989	5.14	-0.199866
CD109_HUMAN	CD109 antigen (150 kDa TGF-beta-1-binding protein) (C3 and PZP-like alpha-2-macroglobulin domain-containing protein 7) (Platelet-specific Gov antigen) (p180) (r150) (CD antigen CD109)	4.4	161.69	5.48	-0.14
RBM44_HUMAN	RNA-binding protein 44 (RNA-binding motif protein 44)	0.9	117.98	5.48	-0.705519
QSOX2_HUMAN	Sulfhydryl oxidase 2 (EC 1.8.3.2) (Neuroblastoma-derived sulfhydryl oxidase) (Quiescin Q6-like protein 1)	2.3	77.528	7.2	-0.229799
DEN5B_HUMAN	DENN domain-containing protein 5B (Rab6IP1-like protein)	1	145.02	6.29	-0.289403
CHSTF_HUMAN	Carbohydrate sulfotransferase 15 (EC 2.8.2.33) (B-cell RAG-associated gene protein) (hBRAG) (N-acetylgalactosamine 4-sulfate 6-O-sulfotransferase) (GalNAc4S-6ST)	2.3	64.925	8.56	-0.411052
NEGR1_HUMAN	Neuronal growth regulator 1 (IgLON family member 4)	7.9	38.719	6.12	-0.0700565
WAPL_HUMAN	Wings apart-like protein homolog (Friend of EBNA2 protein) (WAPL cohesin release factor)	2.7	132.94	5.27	-0.676303
GP142_HUMAN	Probable G-protein coupled receptor 142 (G-protein coupled receptor PGR2)	2.4	51.106	9.52	0.126623
K2C1B_HUMAN	Keratin, type II cytoskeletal 1b (Cytokeratin-1B) (CK-1B) (Keratin-77) (K77) (Type-II keratin Kb39)	17.3	61.901	5.72	-0.518166
MEGF8_HUMAN	Multiple epidermal growth factor-like domains protein 8 (Multiple EGF-like domains protein 8) (Epidermal growth factor-like protein 4) (EGF-like protein 4)	6.7	303.1	6.41	-0.242179
GALT7_HUMAN	N-acetylgalactosaminyltransferase 7 (EC 2.4.1.-) (Polypeptide GalNAc transferase 7) (GalNAc-T7) (pp-GaNTase 7) (Protein-UDP acetylgalactosaminyltransferase 7) (UDP-GalNAc:polypeptide N-acetylgalactosaminyltransferase 7)	2.4	75.388	6.67	-0.472755
OAF_HUMAN	Out at first protein homolog (HCV NS5A-transactivated protein 13 target protein 2)	31.9	30.688	6.01	-0.261905
ITIH5_HUMAN	Inter-alpha-trypsin inhibitor heavy chain H5 (ITI heavy chain H5) (ITI-HC5) (Inter-alpha-inhibitor heavy chain 5)	17.6	104.58	8.52	-0.29724
C163A_HUMAN	Scavenger receptor cysteine-rich type 1 protein M130 (Hemoglobin scavenger receptor) (CD antigen CD163) [Cleaved into: Soluble CD163 (sCD163)]	11.5	125.45	5.55	-0.327336
HEAT4_HUMAN	HEAT repeat-containing protein 4	0.7	117.17	9.21	-0.430409
K2C73_HUMAN	Keratin, type II cytoskeletal 73 (Cytokeratin-73) (CK-73) (Keratin-73) (K73) (Type II inner root sheath-specific keratin-K6irs3) (Type-II keratin Kb36)	9.3	58.923	6.93	-0.42463
HORN_HUMAN	Hornerin	10.1	282.39	10.05	-1.36446
KR111_HUMAN	Keratin-associated protein 11-1 (High sulfur keratin-associated protein 11.1)	6.7	17.085	8.32	-0.00736196
GLT13_HUMAN	Polypeptide N-acetylgalactosaminyltransferase 13 (EC 2.4.1.41) (Polypeptide GalNAc transferase 13) (GalNAc-T13) (pp-GaNTase 13) (Protein-UDP acetylgalactosaminyltransferase 13) (UDP-GalNAc:polypeptide N-acetylgalactosaminyltransferase 13)	4.1	64.05	6.41	-0.338129
AEBP1_HUMAN	Adipocyte enhancer-binding protein 1 (AE-binding protein 1) (Aortic carboxypeptidase-like protein)	7	130.93	5.02	-0.862608
PLD3_HUMAN	Phospholipase D3 (PLD 3) (EC 3.1.4.4) (Choline phosphatase 3) (HindIII K4L homolog) (Hu-K4) (Phosphatidylcholine-hydrolyzing phospholipase D3)	13.7	54.705	6.02	-0.187551
SLIK4_HUMAN	SLIT and NTRK-like protein 4	7	94.33	7.98	-0.179331
H6ST3_HUMAN	Heparan-sulfate 6-O-sulfotransferase 3 (HS6ST-3) (EC 2.8.2.-)	4.9	54.843	6.39	-0.864119
CA2D3_HUMAN	Voltage-dependent calcium channel subunit alpha-2/delta-3 (Voltage-gated calcium channel subunit alpha-2/delta-3) [Cleaved into: Voltage-dependent calcium channel subunit alpha-2-3; Voltage-dependent calcium channel subunit delta-3]	2.6	123.01	5.43	-0.238497
CADM3_HUMAN	Cell adhesion molecule 3 (Brain immunoglobulin receptor) (Immunoglobulin superfamily member 4B) (IgSF4B) (Nectin-like protein 1) (NECL-1) (Synaptic cell adhesion molecule 3) (SynCAM3) (TSLC1-like protein 1) (TSLL1)	25.1	43.299	5.72	-0.288442
K2C78_HUMAN	Keratin, type II cytoskeletal 78 (Cytokeratin-78) (CK-78) (Keratin-5b) (Keratin-78) (K78) (Type-II keratin Kb40)	11.5	56.865	5.79	-0.470769
NLGN1_HUMAN	Neuroligin-1	6.2	93.834	5.59	-0.322619
LTBP4_HUMAN	Latent-transforming growth factor beta-binding protein 4 (LTBP-4)	14.7	173.43	5.21	-0.511207
T132C_HUMAN	Transmembrane protein 132C	1.4	121.79	5.95	-0.317329
FSTL5_HUMAN	Follistatin-related protein 5 (Follistatin-like protein 5)	4	95.75	5.65	-0.316765
GOLM1_HUMAN	Golgi membrane protein 1 (Golgi membrane protein GP73) (Golgi phosphoprotein 2)	7.2	45.333	4.91	-0.982544
PCSK9_HUMAN	Proprotein convertase subtilisin/kexin type 9 (EC 3.4.21.-) (Neural apoptosis-regulated convertase 1) (NARC-1) (Proprotein convertase 9) (PC9) (Subtilisin/kexin-like protease PC9)	4.2	74.285	6.39	-0.140173
GALT6_HUMAN	Polypeptide N-acetylgalactosaminyltransferase 6 (EC 2.4.1.41) (Polypeptide GalNAc transferase 6) (GalNAc-T6) (pp-GaNTase 6) (Protein-UDP acetylgalactosaminyltransferase 6) (UDP-GalNAc:polypeptide N-acetylgalactosaminyltransferase 6)	3.7	71.158	8.47	-0.410932
TT21A_HUMAN	Tetratricopeptide repeat protein 21A (TPR repeat protein 21A) (Stress-inducible protein 2)	0.8	150.94	6.85	-0.210909
NLGN2_HUMAN	Neuroligin-2	4.9	90.819	5.78	-0.309102
VTM2A_HUMAN	V-set and transmembrane domain-containing protein 2A	18.2	25.833	8.41	-0.265678
PMFBP_HUMAN	Polyamine-modulated factor 1-binding protein 1 (PMF-1-binding protein)	2	119.03	5.94	-0.969276
PREX1_HUMAN	Phosphatidylinositol 3,4,5-trisphosphate-dependent Rac exchanger 1 protein (P-Rex1) (PtdIns(3,4,5)-dependent Rac exchanger 1)	0.5	186.2	6.03	-0.3695
PKHO2_HUMAN	Pleckstrin homology domain-containing family O member 2 (PH domain-containing family O member 2) (Pleckstrin homology domain-containing family Q member 1) (PH domain-containing family Q member 1)	2.9	53.349	5.34	-0.795714
SNED1_HUMAN	Sushi, nidogen and EGF-like domain-containing protein 1 (Insulin-responsive sequence DNA-binding protein 1) (IRE-BP1)	2.6	152.2	6.46	-0.370913
WFKN2_HUMAN	WAP, Kazal, immunoglobulin, Kunitz and NTR domain-containing protein 2 (Growth and differentiation factor-associated serum protein 1) (GASP-1) (hGASP-1) (WAP, follistatin, immunoglobulin, Kunitz and NTR domain-containing-related protein) (WFIKKN-related protein)	25	63.941	5.55	-0.316667
CEMIP_HUMAN	Cell migration-inducing and hyaluronan-binding protein (EC 3.2.1.35)	1.2	153	7.88	-0.384791
CANT1_HUMAN	Soluble calcium-activated nucleotidase 1 (SCAN-1) (EC 3.6.1.6) (Apyrase homolog) (Putative MAPK-activating protein PM09) (Putative NF-kappa-B-activating protein 107)	3.5	44.839	5.72	-0.339401
SCG3_HUMAN	Secretogranin-3 (Secretogranin III) (SgIII)	43.6	53.005	4.94	-0.882479
SORC1_HUMAN	VPS10 domain-containing receptor SorCS1 (hSorCS)	2.1	129.63	7.09	-0.329709
PMGT1_HUMAN	Protein O-linked-mannose beta-1,2-N-acetylglucosaminyltransferase 1 (POMGnT1) (EC 2.4.1.-) (UDP-GlcNAc:alpha-D-mannoside beta-1,2-N-acetylglucosaminyltransferase I.2) (GnT I.2)	25.8	75.251	6.37	-0.401212
FAM3C_HUMAN	Protein FAM3C (Interleukin-like EMT inducer)	53.3	24.68	7.75	-0.0881057
SORL_HUMAN	Sortilin-related receptor (Low-density lipoprotein receptor relative with 11 ligand-binding repeats) (LDLR relative with 11 ligand-binding repeats) (LR11) (SorLA-1) (Sorting protein-related receptor containing LDLR class A repeats) (SorLA)	8.7	248.42	5.18	-0.379855
HTRA1_HUMAN	Serine protease HTRA1 (EC 3.4.21.-) (High-temperature requirement A serine peptidase 1) (L56) (Serine protease 11)	7.1	51.286	7.89	-0.121458
SFRP3_HUMAN	Secreted frizzled-related protein 3 (sFRP-3) (Frezzled) (Fritz) (Frizzled-related protein 1) (FrzB-1)	13.5	36.254	8.63	-0.302769
NRCAM_HUMAN	Neuronal cell adhesion molecule (Nr-CAM) (Neuronal surface protein Bravo) (hBravo) (NgCAM-related cell adhesion molecule) (Ng-CAM-related)	30.8	143.89	5.28	-0.379601
KLK6_HUMAN	Kallikrein-6 (EC 3.4.21.-) (Neurosin) (Protease M) (SP59) (Serine protease 18) (Serine protease 9) (Zyme)	33.2	26.855	6.91	-0.301639
PTPR2_HUMAN	Receptor-type tyrosine-protein phosphatase N2 (R-PTP-N2) (EC 3.1.3.-) (EC 3.1.3.48) (Islet cell autoantigen-related protein) (IAR) (ICAAR) (Phogrin) [Cleaved into: IA-2beta60]	2.4	111.27	5.51	-0.454483
PRG4_HUMAN	Proteoglycan 4 (Lubricin) (Megakaryocyte-stimulating factor) (Superficial zone proteoglycan) [Cleaved into: Proteoglycan 4 C-terminal part]	1.6	151.08	9.53	-1.03041
IGSF8_HUMAN	Immunoglobulin superfamily member 8 (IgSF8) (CD81 partner 3) (Glu-Trp-Ile EWI motif-containing protein 2) (EWI-2) (Keratinocytes-associated transmembrane protein 4) (KCT-4) (LIR-D1) (Prostaglandin regulatory-like protein) (PGRL) (CD antigen CD316)	8.8	65.033	8.04	-0.0752039
RGMA_HUMAN	Repulsive guidance molecule A (RGM domain family member A)	24.2	49.347	5.89	-0.256889
PLD4_HUMAN	Phospholipase D4 (PLD 4) (EC 3.1.4.4) (Choline phosphatase 4) (Phosphatidylcholine-hydrolyzing phospholipase D4)	5.7	55.626	8.61	-0.122332
KCD12_HUMAN	BTB/POZ domain-containing protein KCTD12 (Pfetin) (Predominantly fetal expressed T1 domain)	7.7	35.7	5.49	-0.537538
F120B_HUMAN	Constitutive coactivator of peroxisome proliferator-activated receptor gamma (Constitutive coactivator of PPAR-gamma) (Constitutive coactivator of PPARG) (PPARG constitutive coactivator 1) (PGCC1) (Protein FAM120B)	2.6	103.78	5.49	-0.426264
LIGO1_HUMAN	Leucine-rich repeat and immunoglobulin-like domain-containing nogo receptor-interacting protein 1 (Leucine-rich repeat and immunoglobulin domain-containing protein 1) (Leucine-rich repeat neuronal protein 1) (Leucine-rich repeat neuronal protein 6A)	12.3	69.875	8.66	-0.036129
DYL2_HUMAN	Dynein light chain 2, cytoplasmic (8 kDa dynein light chain b) (DLC8b) (Dynein light chain LC8-type 2)	37.1	10.35	6.81	-0.45618
PGCB_HUMAN	Brevican core protein (Brain-enriched hyaluronan-binding protein) (BEHAB) (Chondroitin sulfate proteoglycan 7)	17.7	99.117	4.57	-0.474753
CBPB2_HUMAN	Carboxypeptidase B2 (EC 3.4.17.20) (Carboxypeptidase U) (CPU) (Plasma carboxypeptidase B) (pCPB) (Thrombin-activable fibrinolysis inhibitor) (TAFI)	5.7	48.424	8.11	-0.162411
MEG10_HUMAN	Multiple epidermal growth factor-like domains protein 10 (Multiple EGF-like domains protein 10)	6.4	122.2	6.5	-0.389211
CNDP1_HUMAN	Beta-Ala-His dipeptidase (EC 3.4.13.20) (CNDP dipeptidase 1) (Carnosine dipeptidase 1) (Glutamate carboxypeptidase-like protein 2) (Serum carnosinase)	43.6	56.705	5.08	-0.0885602
CCD42_HUMAN	Coiled-coil domain-containing protein 42	3.2	38.019	9.18	-0.809494
SPB12_HUMAN	Serpin B12	7.4	46.276	5.36	-0.34963
PGRP2_HUMAN	N-acetylmuramoyl-L-alanine amidase (EC 3.5.1.28) (Peptidoglycan recognition protein 2) (Peptidoglycan recognition protein long) (PGRP-L)	33	62.216	7.64	-0.128993
SLIK1_HUMAN	SLIT and NTRK-like protein 1 (Leucine-rich repeat-containing protein 12)	6.9	77.734	6.08	-0.172989
NELL2_HUMAN	Protein kinase C-binding protein NELL2 (NEL-like protein 2) (Nel-related protein 2)	32.1	91.346	5.4	-0.377206
PARK7_HUMAN	Protein/nucleic acid deglycase DJ-1 (EC 3.1.2.-) (EC 3.5.1.-) (EC 3.5.1.124) (Maillard deglycase) (Oncogene DJ1) (Parkinson disease protein 7) (Parkinsonism-associated deglycase) (Protein DJ-1) (DJ-1)	38.1	19.891	6.38	0.00529101
SORT_HUMAN	Sortilin (100 kDa NT receptor) (Glycoprotein 95) (Gp95) (Neurotensin receptor 3) (NT3) (NTR3)	5.9	92.067	5.2	-0.290614
LGMN_HUMAN	Legumain (EC 3.4.22.34) (Asparaginyl endopeptidase) (Protease, cysteine 1)	10.2	49.411	5.8	-0.400462
NEUS_HUMAN	Neuroserpin (Peptidase inhibitor 12) (PI-12) (Serpin I1)	26.1	46.426	4.84	-0.128049
CGRE1_HUMAN	Cell growth regulator with EF hand domain protein 1 (Cell growth regulatory gene 11 protein) (Hydrophobestin)	35.9	31.905	4.35	-0.550166
RARR2_HUMAN	Retinoic acid receptor responder protein 2 (Chemerin) (RAR-responsive protein TIG2) (Tazarotene-induced gene 2 protein)	38.7	18.617	8.6	-0.414724
MYOC_HUMAN	Myocilin (Myocilin 55 kDa subunit) (Trabecular meshwork-induced glucocorticoid response protein) [Cleaved into: Myocilin, N-terminal fragment (Myocilin 20 kDa N-terminal fragment); Myocilin, C-terminal fragment (Myocilin 35 kDa N-terminal fragment)]	8.3	56.971	5.43	-0.518651
OMD_HUMAN	Osteomodulin (Keratan sulfate proteoglycan osteomodulin) (KSPG osteomodulin) (Osteoadherin) (OSAD)	17.8	49.492	5.22	-0.509976
SELS_HUMAN	Selenoprotein S (SelS) (VCP-interacting membrane protein)	6.9	21.163	9.72	-0.790426
CSTN3_HUMAN	Calsyntenin-3 (Alcadein-beta) (Alc-beta)	3.1	106.1	5.24	-0.322385
CAB45_HUMAN	45 kDa calcium-binding protein (Cab45) (Stromal cell-derived factor 4) (SDF-4)	9.4	41.806	4.75	-0.671547
ABHEA_HUMAN	Protein ABHD14A (EC 3.-.-.-) (Alpha/beta hydrolase domain-containing protein 14A) (Abhydrolase domain-containing protein 14A)	5.9	29.764	8.74	0.114022
C1QT5_HUMAN	Complement C1q tumor necrosis factor-related protein 5	6.2	25.298	5.84	-0.282305
C1QT3_HUMAN	Complement C1q tumor necrosis factor-related protein 3 (Collagenous repeat-containing sequence 26 kDa protein) (CORS26) (Secretory protein CORS26)	4.5	26.994	5.91	-0.426016
CADM1_HUMAN	Cell adhesion molecule 1 (Immunoglobulin superfamily member 4) (IgSF4) (Nectin-like protein 2) (NECL-2) (Spermatogenic immunoglobulin superfamily) (SgIgSF) (Synaptic cell adhesion molecule) (SynCAM) (Tumor suppressor in lung cancer 1) (TSLC-1)	5.4	48.509	4.89	-0.143439
SE6L1_HUMAN	Seizure 6-like protein	4.9	111.78	4.65	-0.260156
CNTP4_HUMAN	Contactin-associated protein-like 4 (Cell recognition molecule Caspr4)	10.1	145.27	6.18	-0.302982
RAB6B_HUMAN	Ras-related protein Rab-6B	6.2	23.461	5.41	-0.384615
CXL16_HUMAN	C-X-C motif chemokine 16 (Scavenger receptor for phosphatidylserine and oxidized low density lipoprotein) (SR-PSOX) (Small-inducible cytokine B16) (Transmembrane chemokine CXCL16)	5.5	27.578	8.8	-0.224409
CHRD_HUMAN	Chordin	2.3	102.03	7.9	-0.240838
CPVL_HUMAN	Probable serine carboxypeptidase CPVL (EC 3.4.16.-) (Carboxypeptidase, vitellogenic-like) (Vitellogenic carboxypeptidase-like protein) (VCP-like protein) (hVLP)	11.6	54.163	5.39	-0.208613
DIA1R_HUMAN	Deleted in autism-related protein 1	3.5	48.554	8.33	-0.166513
MMRN2_HUMAN	Multimerin-2 (EMILIN-3) (Elastin microfibril interface located protein 3) (Elastin microfibril interfacer 3) (EndoGlyx-1 p125/p140 subunit)	6.2	104.41	5.56	-0.40411
SPON1_HUMAN	Spondin-1 (F-spondin) (Vascular smooth muscle cell growth-promoting factor)	11	90.973	5.65	-0.604213
CELR2_HUMAN	Cadherin EGF LAG seven-pass G-type receptor 2 (Cadherin family member 10) (Epidermal growth factor-like protein 2) (EGF-like protein 2) (Flamingo homolog 3) (Multiple epidermal growth factor-like domains protein 3) (Multiple EGF-like domains protein 3)	1.7	317.45	5.13	-0.270749
S10AE_HUMAN	Protein S100-A14 (S100 calcium-binding protein A14) (S114)	14.4	11.662	5.16	-0.576923
NRX3B_HUMAN	Neurexin-3-beta (Neurexin III-beta) [Cleaved into: Neurexin-3-beta, soluble form; Neurexin-3-beta, C-terminal fragment (NRXN3-CTF)]	13.7	69.304	6.05	-0.390424
NRN1_HUMAN	Neuritin	10.6	15.333	4.93	0.207746
IL1AP_HUMAN	Interleukin-1 receptor accessory protein (IL-1 receptor accessory protein) (IL-1RAcP) (Interleukin-1 receptor 3) (IL-1R-3) (IL-1R3)	4.9	65.418	8.51	-0.215439
SEM4B_HUMAN	Semaphorin-4B	8.8	92.192	6.32	-0.165865
CRAC1_HUMAN	Cartilage acidic protein 1 (68 kDa chondrocyte-expressed protein) (CEP-68) (ASPIC)	33.7	71.42	4.97	-0.307262
MA1C1_HUMAN	Mannosyl-oligosaccharide 1,2-alpha-mannosidase IC (EC 3.2.1.113) (HMIC) (Mannosidase alpha class 1C member 1) (Processing alpha-1,2-mannosidase IC) (Alpha-1,2-mannosidase IC)	4.9	70.91	7.01	-0.352381
OLFL3_HUMAN	Olfactomedin-like protein 3 (HNOEL-iso) (hOLF44)	23.2	46.01	6.18	-0.50197
CYTL1_HUMAN	Cytokine-like protein 1 (Protein C17)	34.6	15.577	8.22	-0.105147
SEM3G_HUMAN	Semaphorin-3G (Semaphorin sem2)	6.5	86.7	8.01	-0.328389
LRC4B_HUMAN	Leucine-rich repeat-containing protein 4B (Netrin-G3 ligand) (NGL-3)	15	76.433	6.49	-0.168303
PARI_HUMAN	PCNA-interacting partner (PARI) (PARP-1 binding protein) (PARP1-binding protein) (PARPBP)	3.8	65.054	8.96	-0.48152
IMPA3_HUMAN	Inositol monophosphatase 3 (IMP 3) (IMPase 3) (EC 3.1.3.25) (EC 3.1.3.7) (Golgi 3-prime phosphoadenosine 5-prime phosphate 3-prime phosphatase) (Golgi-resident PAP phosphatase) (gPAPP) (Inositol monophosphatase domain-containing protein 1) (Inositol-1(or 4)-monophosphatase 3) (Myo-inositol monophosphatase A3)	23.7	38.681	6.38	-0.0924791
B3GN2_HUMAN	N-acetyllactosaminide beta-1,3-N-acetylglucosaminyltransferase 2 (EC 2.4.1.149) (Beta-1,3-N-acetylglucosaminyltransferase 1) (BGnT-1) (Beta-1,3-Gn-T1) (Beta3Gn-T1) (Beta-1,3-galactosyltransferase 7) (Beta-1,3-GalTase 7) (Beta3Gal-T7) (Beta3GalT7) (b3Gal-T7) (Beta-3-Gx-T7) (UDP-Gal:beta-GlcNAc beta-1,3-galactosyltransferase 7) (UDP-GlcNAc:betaGal beta-1,3-N-acetylglucosaminyltransferase 2) (BGnT-2…	14.9	46.021	8.75	-0.378841
FAT2_HUMAN	Protocadherin Fat 2 (hFat2) (Cadherin family member 8) (Multiple epidermal growth factor-like domains protein 1) (Multiple EGF-like domains protein 1)	10.3	479.31	5	-0.249644
NINJ2_HUMAN	Ninjurin-2 (Nerve injury-induced protein 2)	12.7	15.68	9.52	0.3
C1RL_HUMAN	Complement C1r subcomponent-like protein (C1r-LP) (C1r-like protein) (EC 3.4.21.-) (C1r-like serine protease analog protein) (CLSPa)	19.9	53.498	6.21	-0.364476
CALL5_HUMAN	Calmodulin-like protein 5 (Calmodulin-like skin protein)	15.1	15.892	4.31	-0.559589
ADA22_HUMAN	Disintegrin and metalloproteinase domain-containing protein 22 (ADAM 22) (Metalloproteinase-disintegrin ADAM22-3) (Metalloproteinase-like, disintegrin-like, and cysteine-rich protein 2)	14	100.43	8.22	-0.476821
TAAR2_HUMAN	Trace amine-associated receptor 2 (TaR-2) (Trace amine receptor 2) (G-protein coupled receptor 58)	4	40.134	8.91	0.435328
SUCB1_HUMAN	Succinate--CoA ligase [ADP-forming] subunit beta, mitochondrial (EC 6.2.1.5) (ATP-specific succinyl-CoA synthetase subunit beta) (A-SCS) (Succinyl-CoA synthetase beta-A chain) (SCS-betaA)	1.7	50.317	5.61	-0.0464363
NRX2A_HUMAN	Neurexin-2 (Neurexin II-alpha) (Neurexin-2-alpha)	18.8	184.98	5.55	-0.267407
MRC2_HUMAN	C-type mannose receptor 2 (C-type lectin domain family 13 member E) (Endocytic receptor 180) (Macrophage mannose receptor 2) (Urokinase-type plasminogen activator receptor-associated protein) (UPAR-associated protein) (Urokinase receptor-associated protein) (CD antigen CD280)	1.8	166.67	5.4	-0.545301
CRNN_HUMAN	Cornulin (53 kDa putative calcium-binding protein) (53 kDa squamous epithelial-induced stress protein) (58 kDa heat shock protein) (Squamous epithelial heat shock protein 53) (Tumor-related protein)	11.5	53.533	5.73	-1.13556
DKK3_HUMAN	Dickkopf-related protein 3 (Dickkopf-3) (Dkk-3) (hDkk-3)	57.1	38.39	4.55	-0.333429
EXTL2_HUMAN	Exostosin-like 2 (EC 2.4.1.223) (Alpha-1,4-N-acetylhexosaminyltransferase EXTL2) (Alpha-GalNAcT EXTL2) (EXT-related protein 2) (Glucuronyl-galactosyl-proteoglycan 4-alpha-N-acetylglucosaminyltransferase) [Cleaved into: Processed exostosin-like 2]	11.2	37.465	9.08	-0.0315152
CATF_HUMAN	Cathepsin F (CATSF) (EC 3.4.22.41)	15.5	53.365	5.81	-0.283884
FBLN5_HUMAN	Fibulin-5 (FIBL-5) (Developmental arteries and neural crest EGF-like protein) (Dance) (Urine p50 protein) (UP50)	34.6	50.18	4.5	-0.39442
FETUB_HUMAN	Fetuin-B (16G2) (Fetuin-like protein IRL685) (Gugu)	24.1	42.054	6.52	-0.317016
CNTP2_HUMAN	Contactin-associated protein-like 2 (Cell recognition molecule Caspr2)	6.9	148.17	6.05	-0.392562
PCSK1_HUMAN	ProSAAS (Proprotein convertase subtilisin/kexin type 1 inhibitor) (Proprotein convertase 1 inhibitor) (pro-SAAS) [Cleaved into: KEP; Big SAAS (b-SAAS); Little SAAS (l-SAAS) (N-proSAAS); Big PEN-LEN (b-PEN-LEN) (SAAS CT(1-49)); PEN; Little LEN (l-LEN); Big LEN (b-LEN) (SAAS CT(25-40))]	50.4	27.372	5.61	-0.221923
DPP2_HUMAN	Dipeptidyl peptidase 2 (EC 3.4.14.2) (Dipeptidyl aminopeptidase II) (Dipeptidyl peptidase 7) (Dipeptidyl peptidase II) (DPP II) (Quiescent cell proline dipeptidase)	4.1	54.341	5.57	-0.174593
GNPTG_HUMAN	N-acetylglucosamine-1-phosphotransferase subunit gamma (GlcNAc-1-phosphotransferase subunit gamma) (UDP-N-acetylglucosamine-1-phosphotransferase subunit gamma)	23	33.973	6.33	-0.489508
ZPI_HUMAN	Protein Z-dependent protease inhibitor (PZ-dependent protease inhibitor) (PZI) (Serpin A10)	7.9	50.706	7.86	-0.231081
NRX1A_HUMAN	Neurexin-1 (Neurexin I-alpha) (Neurexin-1-alpha)	20	161.88	5.61	-0.295667
NOTC3_HUMAN	Neurogenic locus notch homolog protein 3 (Notch 3) [Cleaved into: Notch 3 extracellular truncation; Notch 3 intracellular domain]	1.8	243.63	5.08	-0.30586
ICAM5_HUMAN	Intercellular adhesion molecule 5 (ICAM-5) (Telencephalin)	11.3	97.115	5.59	-0.195671
NDRG2_HUMAN	Protein NDRG2 (N-myc downstream-regulated gene 2 protein) (Protein Syld709613) [Cleaved into: Protein NDRG2, N-terminally processed]	22.4	40.798	5.08	-0.25876
PCDGK_HUMAN	Protocadherin gamma-C3 (PCDH-gamma-C3) (Protocadherin-2) (Protocadherin-43) (PC-43)	1.3	101.08	5.01	-0.26167
ABCG2_HUMAN	ATP-binding cassette sub-family G member 2 (Breast cancer resistance protein) (CDw338) (Mitoxantrone resistance-associated protein) (Placenta-specific ATP-binding cassette transporter) (Urate exporter) (CD antigen CD338)	1.5	72.313	8.91	0.194504
MINP1_HUMAN	Multiple inositol polyphosphate phosphatase 1 (EC 3.1.3.62) (2,3-bisphosphoglycerate 3-phosphatase) (2,3-BPG phosphatase) (EC 3.1.3.80) (Inositol (1,3,4,5)-tetrakisphosphate 3-phosphatase) (Ins(1,3,4,5)P(4) 3-phosphatase)	17.9	55.051	6.86	-0.278029
KCC2A_HUMAN	Calcium/calmodulin-dependent protein kinase type II subunit alpha (CaM kinase II subunit alpha) (CaMK-II subunit alpha) (EC 2.7.11.17)	9.2	54.087	6.61	-0.380126
CLC11_HUMAN	C-type lectin domain family 11 member A (C-type lectin superfamily member 3) (Lymphocyte secreted C-type lectin) (Osteolectin) (Stem cell growth factor) (p47)	30.7	35.694	5.01	-0.634365
ITM2B_HUMAN	Integral membrane protein 2B (Immature BRI2) (imBRI2) (Protein E25B) (Transmembrane protein BRI) (Bri) [Cleaved into: BRI2, membrane form (Mature BRI2) (mBRI2); BRI2 intracellular domain (BRI2 ICD); BRI2C, soluble form; Bri23 peptide (Bri2-23) (ABri23) (C-terminal peptide) (P23 peptide)]	27.1	30.338	5	-0.0665414
GUAD_HUMAN	Guanine deaminase (Guanase) (Guanine aminase) (EC 3.5.4.3) (Guanine aminohydrolase) (GAH) (p51-nedasin)	13.7	51.002	5.44	-0.157709
NRX3A_HUMAN	Neurexin-3 (Neurexin III-alpha) (Neurexin-3-alpha)	15.2	180.6	5.28	-0.298052
PCDGM_HUMAN	Protocadherin gamma-C5 (PCDH-gamma-C5)	9	101.92	4.81	-0.329767
PCDA8_HUMAN	Protocadherin alpha-8 (PCDH-alpha-8)	2	103.05	5.07	-0.244526
PCDC2_HUMAN	Protocadherin alpha-C2 (PCDH-alpha-C2)	2.4	109.45	5.16	-0.309335
CBPQ_HUMAN	Carboxypeptidase Q (EC 3.4.17.-) (Lysosomal dipeptidase) (Plasma glutamate carboxypeptidase)	14.4	51.887	5.52	-0.0213983
ROBO1_HUMAN	Roundabout homolog 1 (Deleted in U twenty twenty) (H-Robo-1)	1.8	180.93	5.61	-0.649849
FCGBP_HUMAN	IgGFc-binding protein (Fcgamma-binding protein antigen) (FcgammaBP)	18.9	572.01	5.15	-0.110213

## Sheet: MARS 14 waste
Entry name	Protein IDs	Sequence coverage [%]	Molecular weight [kDa]	pI	GRAVY score
LV861_HUMAN	Immunoglobulin lambda variable 8-61	7.4	12.814	4.53	0.0581967
LV325_HUMAN	Immunoglobulin lambda variable 3-25 (Ig lambda chain V-IV region Hil)	8.9	12.011	4.46	-0.239286
KV108_HUMAN	Immunoglobulin kappa variable 1-8	13.9	12.537	8.87	-0.0313043
KVD15_HUMAN	Immunoglobulin kappa variable 3D-15	20.9	12.534	8.09	0.0104348
KVD40_HUMAN	Immunoglobulin kappa variable 2D-40 (Ig kappa chain V-II region Cum)	22.3	13.31	4.29	-0.121488
KVD21_HUMAN	Immunoglobulin kappa variable 6D-21	10.5	12.34	6.07	-0.190351
LV136_HUMAN	Immunoglobulin lambda variable 1-36	13.7	12.478	4.38	-0.191453
HV601_HUMAN	Immunoglobulin heavy variable 6-1	13.2	13.481	9.3	-0.157025
HV374_HUMAN	Immunoglobulin heavy variable 3-74	24.8	12.839	9.11	0.0128205
HV372_HUMAN	Immunoglobulin heavy variable 3-72	15.1	13.203	8.66	-0.185714
KV113_HUMAN	Immunoglobulin kappa variable 1-13	13.7	12.569	6.29	-0.00769231
KVD20_HUMAN	Immunoglobulin kappa variable 3D-20	21.6	12.515	4.77	-0.0396552
HV118_HUMAN	Immunoglobulin heavy variable 1-18	23.9	12.82	9.23	-0.211966
HV124_HUMAN	Immunoglobulin heavy variable 1-24	17.1	12.824	4.84	-0.217949
HV428_HUMAN	Immunoglobulin heavy variable 4-28	7.7	13.124	8.96	-0.00512821
HV551_HUMAN	Immunoglobulin heavy variable 5-51	47	12.674	8.6	0.0290598
HV459_HUMAN	Immunoglobulin heavy variable 4-59 (Ig heavy chain V-II region NEWM)	7.8	12.936	8.96	-0.0172414
KV224_HUMAN	Immunoglobulin kappa variable 2-24	27.5	13.079	8.01	-0.0258333
KVD39_HUMAN	Immunoglobulin kappa variable 1D-39 (Ig kappa chain V-I region Daudi)	13.7	12.737	7.97	-0.130769
HV64D_HUMAN	Immunoglobulin heavy variable 3-64D	18.8	12.822	8.66	0.0247863
CTXD1_HUMAN	Cortexin domain-containing 1	25.4	6.7338	4.1	0.455932
GOG8B_HUMAN	Golgin subfamily A member 8B (Golgin-67)	1.7	67.277	6.46	-1.02405
ZSWM8_HUMAN	Zinc finger SWIM domain-containing protein 8	0.7	197.3	6.35	-0.382852
IGLC1_HUMAN	Immunoglobulin lambda constant 1 (Ig lambda chain C region MGC) (Ig lambda-1 chain C region)	65.1	11.348	7.89	-0.519811
PDE2A_HUMAN	cGMP-dependent 3',5'-cyclic phosphodiesterase (EC 3.1.4.17) (Cyclic GMP-stimulated phosphodiesterase) (CGS-PDE) (cGSPDE)	2.2	105.72	5.22	-0.19745
APOL1_HUMAN	Apolipoprotein L1 (Apolipoprotein L) (Apo-L) (ApoL) (Apolipoprotein L-I) (ApoL-I)	9	43.974	5.49	-0.239196
B4GA1_HUMAN	Beta-1,4-glucuronyltransferase 1 (EC 2.4.1.-) (I-beta-1,3-N-acetylglucosaminyltransferase) (iGnT) (N-acetyllactosaminide beta-1,3-N-acetylglucosaminyltransferase) (Poly-N-acetyllactosamine extension enzyme) (UDP-GlcNAc:betaGal beta-1,3-N-acetylglucosaminyltransferase 1)	3.9	47.119	6.77	-0.224337
KIF1B_HUMAN	Kinesin-like protein KIF1B (Klp)	0.7	204.47	5.42	-0.492731
H2B1L_HUMAN	Histone H2B type 1-L (Histone H2B.c) (H2B/c)	11.9	13.952	10.32	-0.698413
ERN1_HUMAN	Serine/threonine-protein kinase/endoribonuclease IRE1 (Endoplasmic reticulum-to-nucleus signaling 1) (Inositol-requiring protein 1) (hIRE1p) (Ire1-alpha) (IRE1a) [Includes: Serine/threonine-protein kinase (EC 2.7.11.1); Endoribonuclease (EC 3.1.26.-)]	1.7	109.73	5.9	-0.344217
ATRN_HUMAN	Attractin (DPPT-L) (Mahogany homolog)	7.2	158.54	6.73	-0.278446
CERU_HUMAN	Ceruloplasmin (EC 1.16.3.1) (Ferroxidase)	2.7	122.2	5.41	-0.535962
C1R_HUMAN	Complement C1r subcomponent (EC 3.4.21.41) (Complement component 1 subcomponent r) [Cleaved into: Complement C1r subcomponent heavy chain; Complement C1r subcomponent light chain]	11.9	80.118	5.76	-0.509929
HPT_HUMAN	Haptoglobin (Zonulin) [Cleaved into: Haptoglobin alpha chain; Haptoglobin beta chain]	61.3	45.205	6.13	-0.421182
HPTR_HUMAN	Haptoglobin-related protein	32.2	39.029	6.63	-0.306897
PLMN_HUMAN	Plasminogen (EC 3.4.21.7) [Cleaved into: Plasmin heavy chain A; Activation peptide; Angiostatin; Plasmin heavy chain A, short form; Plasmin light chain B]	51	90.568	7.08	-0.687531
FA12_HUMAN	Coagulation factor XII (EC 3.4.21.38) (Hageman factor) (HAF) [Cleaved into: Coagulation factor XIIa heavy chain; Beta-factor XIIa part 1; Coagulation factor XIIa light chain (Beta-factor XIIa part 2)]	2.9	67.791	9	-0.411057
ANT3_HUMAN	Antithrombin-III (ATIII) (Serpin C1)	31	52.602	5.95	-0.278233
A1AT_HUMAN	Alpha-1-antitrypsin (Alpha-1 protease inhibitor) (Alpha-1-antiproteinase) (Serpin A1) [Cleaved into: Short peptide from AAT (SPAAT)]	62.4	46.736	5.37	-0.183254
AACT_HUMAN	Alpha-1-antichymotrypsin (ACT) (Cell growth-inhibiting gene 24/25 protein) (Serpin A3) [Cleaved into: Alpha-1-antichymotrypsin His-Pro-less]	20.8	47.65	5.32	-0.0652482
ANGT_HUMAN	Angiotensinogen (Serpin A8) [Cleaved into: Angiotensin-1 (Angiotensin 1-10) (Angiotensin I) (Ang I); Angiotensin-2 (Angiotensin 1-8) (Angiotensin II) (Ang II); Angiotensin-3 (Angiotensin 2-8) (Angiotensin III) (Ang III) (Des-Asp[1]-angiotensin II); Angiotensin-4 (Angiotensin 3-8) (Angiotensin IV) (Ang IV); Angiotensin 1-9; Angiotensin 1-7; Angiotensin 1-5; Angiotensin 1-4]	7	53.154	5.6	0.0645361
A2MG_HUMAN	Alpha-2-macroglobulin (Alpha-2-M) (C3 and PZP-like alpha-2-macroglobulin domain-containing protein 5)	51.4	163.29	5.98	-0.195047
CO3_HUMAN	Complement C3 (C3 and PZP-like alpha-2-macroglobulin domain-containing protein 1) [Cleaved into: Complement C3 beta chain; C3-beta-c (C3bc); Complement C3 alpha chain; C3a anaphylatoxin; Acylation stimulating protein (ASP) (C3adesArg); Complement C3b alpha' chain; Complement C3c alpha' chain fragment 1; Complement C3dg fragment; Complement C3g fragment; Complement C3d fragment; Complement C3f fra…	65.3	187.15	6	-0.320265
CYTC_HUMAN	Cystatin-C (Cystatin-3) (Gamma-trace) (Neuroendocrine basic polypeptide) (Post-gamma-globulin)	30.8	15.799	8.75	-0.111644
KNG1_HUMAN	Kininogen-1 (Alpha-2-thiol proteinase inhibitor) (Fitzgerald factor) (High molecular weight kininogen) (HMWK) (Williams-Fitzgerald-Flaujeac factor) [Cleaved into: Kininogen-1 heavy chain; T-kinin (Ile-Ser-Bradykinin); Bradykinin (Kallidin I); Lysyl-bradykinin (Kallidin II); Kininogen-1 light chain; Low molecular weight growth-promoting factor]	26.9	71.957	6.23	-0.757298
IGJ_HUMAN	Immunoglobulin J chain (Joining chain of multimeric IgA and IgM)	7.5	18.098	4.59	-0.337736
KV133_HUMAN	Immunoglobulin kappa variable 1-33 (Ig kappa chain V-I region AU) (Ig kappa chain V-I region Ka)	13.7	12.848	4.27	-0.205983
KV117_HUMAN	Immunoglobulin kappa variable 1-17 (Ig kappa chain V-I region Gal) (Ig kappa chain V-I region WEA)	12.8	12.778	8.7	-0.211111
KV320_HUMAN	Immunoglobulin kappa variable 3-20 (Ig kappa chain V-III region B6) (Ig kappa chain V-III region GOL) (Ig kappa chain V-III region HAH) (Ig kappa chain V-III region HIC) (Ig kappa chain V-III region IARC/BL41) (Ig kappa chain V-III region NG9) (Ig kappa chain V-III region SIE) (Ig kappa chain V-III region Ti) (Ig kappa chain V-III region WOL)	40.5	12.557	6.42	-0.130172
KV315_HUMAN	Immunoglobulin kappa variable 3-15 (Ig kappa chain V-III region CLL) (Ig kappa chain V-III region POM)	20.9	12.496	8.09	-0.0808696
LV147_HUMAN	Immunoglobulin lambda variable 1-47 (Ig lambda chain V-I region HA) (Ig lambda chain V-I region WAH)	11.1	12.283	4.99	-0.212821
LV140_HUMAN	Immunoglobulin lambda variable 1-40 (Ig lambda chain V-I region NEWM)	25.4	12.301	4.95	-0.190678
HV169_HUMAN	Immunoglobulin heavy variable 1-69 (Ig heavy chain V-I region EU) (Ig heavy chain V-I region SIE) (Ig heavy chain V-I region WOL)	20.5	12.659	9.27	-0.0247863
HV335_HUMAN	Immunoglobulin heavy variable 3-30-5	18.8	12.947	9.23	-0.0478632
HV307_HUMAN	Immunoglobulin heavy variable 3-7 (Ig heavy chain V-III region GAL) (Ig heavy chain V-III region GAR) (Ig heavy chain V-III region JON)	26.5	12.943	8.65	-0.0512821
HV43D_HUMAN	Immunoglobulin heavy variable 3-43D	34.7	13.017	5.18	0.00762712
IGKC_HUMAN	Immunoglobulin kappa constant (Ig kappa chain C region) (Ig kappa chain C region AG) (Ig kappa chain C region CUM) (Ig kappa chain C region EU) (Ig kappa chain C region OU) (Ig kappa chain C region ROY) (Ig kappa chain C region TI)	80.4	11.765	6.11	-0.537383
IGHG1_HUMAN	Immunoglobulin heavy constant gamma 1 (Ig gamma-1 chain C region) (Ig gamma-1 chain C region EU) (Ig gamma-1 chain C region KOL) (Ig gamma-1 chain C region NIE)	53.9	36.105	8.46	-0.428182
IGHG2_HUMAN	Immunoglobulin heavy constant gamma 2 (Ig gamma-2 chain C region) (Ig gamma-2 chain C region DOT) (Ig gamma-2 chain C region TIL) (Ig gamma-2 chain C region ZIE)	53.7	35.9	7.66	-0.418712
IGHG3_HUMAN	Immunoglobulin heavy constant gamma 3 (HDC) (Heavy chain disease protein) (Ig gamma-3 chain C region)	50.1	41.287	8.23	-0.511141
IGHG4_HUMAN	Immunoglobulin heavy constant gamma 4 (Ig gamma-4 chain C region)	43.4	35.94	7.18	-0.42263
IGHM_HUMAN	Immunoglobulin heavy constant mu (Ig mu chain C region) (Ig mu chain C region BOT) (Ig mu chain C region GAL) (Ig mu chain C region OU)	31.3	49.439	6.35	-0.318543
IGHA1_HUMAN	Immunoglobulin heavy constant alpha 1 (Ig alpha-1 chain C region) (Ig alpha-1 chain C region BUR) (Ig alpha-1 chain C region TRO)	51.8	37.654	6.08	-0.205666
HBD_HUMAN	Hemoglobin subunit delta (Delta-globin) (Hemoglobin delta chain)	55.1	16.055	7.97	-0.0455782
K1C14_HUMAN	Keratin, type I cytoskeletal 14 (Cytokeratin-14) (CK-14) (Keratin-14) (K14)	22.2	51.561	5.09	-0.537076
APOA1_HUMAN	Apolipoprotein A-I (Apo-AI) (ApoA-I) (Apolipoprotein A1) [Cleaved into: Proapolipoprotein A-I (ProapoA-I); Truncated apolipoprotein A-I (Apolipoprotein A-I(1-242))]	64.4	30.777	5.45	-0.717228
APOE_HUMAN	Apolipoprotein E (Apo-E)	63.7	36.154	5.52	-0.595899
APOA2_HUMAN	Apolipoprotein A-II (Apo-AII) (ApoA-II) (Apolipoprotein A2) [Cleaved into: Proapolipoprotein A-II (ProapoA-II); Truncated apolipoprotein A-II (Apolipoprotein A-II(1-76))]	63	11.175	6.51	-0.084
APOC3_HUMAN	Apolipoprotein C-III (Apo-CIII) (ApoC-III) (Apolipoprotein C3)	16.2	10.852	4.72	-0.0858586
FIBA_HUMAN	Fibrinogen alpha chain [Cleaved into: Fibrinopeptide A; Fibrinogen alpha chain]	24.9	94.972	3.92	-0.821709
FIBB_HUMAN	Fibrinogen beta chain [Cleaved into: Fibrinopeptide B; Fibrinogen beta chain]	35.2	55.928	4.14	-0.758452
FIBG_HUMAN	Fibrinogen gamma chain	31.8	51.511	5.24	-0.5883
C1QB_HUMAN	Complement C1q subcomponent subunit B	11.5	26.721	8.85	-0.256917
C1QC_HUMAN	Complement C1q subcomponent subunit C	17.6	25.773	8.33	-0.186122
CO9_HUMAN	Complement component C9 [Cleaved into: Complement component C9a; Complement component C9b]	5.2	63.173	5.42	-0.450447
APOH_HUMAN	Beta-2-glycoprotein 1 (APC inhibitor) (Activated protein C-binding protein) (Anticardiolipin cofactor) (Apolipoprotein H) (Apo-H) (Beta-2-glycoprotein I) (B2GPI) (Beta(2)GPI)	39.1	38.298	8.37	-0.273623
A2GL_HUMAN	Leucine-rich alpha-2-glycoprotein (LRG)	4.9	38.177	5.66	-0.143804
FINC_HUMAN	Fibronectin (FN) (Cold-insoluble globulin) (CIG) [Cleaved into: Anastellin; Ugl-Y1; Ugl-Y2; Ugl-Y3]	35.9	262.62	5.39	-0.542582
AMBP_HUMAN	Protein AMBP [Cleaved into: Alpha-1-microglobulin (Protein HC) (Alpha-1 microglycoprotein) (Complex-forming glycoprotein heterogeneous in charge); Inter-alpha-trypsin inhibitor light chain (ITI-LC) (Bikunin) (EDC1) (HI-30) (Uronic-acid-rich protein); Trypstatin]	23.3	38.999	6.13	-0.298864
A1AG1_HUMAN	Alpha-1-acid glycoprotein 1 (AGP 1) (Orosomucoid-1) (OMD 1)	33.8	23.511	5	-0.535821
FETUA_HUMAN	Alpha-2-HS-glycoprotein (Alpha-2-Z-globulin) (Ba-alpha-2-glycoprotein) (Fetuin-A) [Cleaved into: Alpha-2-HS-glycoprotein chain A; Alpha-2-HS-glycoprotein chain B]	13.9	39.324	4.53	-0.189646
TTHY_HUMAN	Transthyretin (ATTR) (Prealbumin) (TBPA)	69.4	15.887	5.31	-0.0285714
ALBU_HUMAN	Serum albumin	85.1	69.366	5.67	-0.353859
VTDB_HUMAN	Vitamin D-binding protein (DBP) (VDB) (Gc protein-derived macrophage activating factor) (Gc-MAF) (GcMAF) (Gc-globulin) (Group-specific component) (Gc) (Vitamin D-binding protein-macrophage activating factor) (DBP-maf)	63.1	52.963	5.16	-0.336287
TRFE_HUMAN	Serotransferrin (Transferrin) (Beta-1 metal-binding globulin) (Siderophilin)	68.8	77.063	6.7	-0.336246
HEMO_HUMAN	Hemopexin (Beta-1B-glycoprotein)	54.1	51.676	6.43	-0.434199
KLKB1_HUMAN	Plasma kallikrein (EC 3.4.21.34) (Fletcher factor) (Kininogenin) (Plasma prekallikrein) (PKK) [Cleaved into: Plasma kallikrein heavy chain; Plasma kallikrein light chain]	3.1	71.369	8.66	-0.263009
C4BPA_HUMAN	C4b-binding protein alpha chain (C4bp) (Proline-rich protein) (PRP)	7.7	67.033	6.24	-0.476717
VTNC_HUMAN	Vitronectin (VN) (S-protein) (Serum-spreading factor) (V75) [Cleaved into: Vitronectin V65 subunit; Vitronectin V10 subunit; Somatomedin-B]	17.6	54.305	5.47	-0.723431
HRG_HUMAN	Histidine-rich glycoprotein (Histidine-proline-rich glycoprotein) (HPRG)	25.1	59.578	7.03	-0.956762
A1BG_HUMAN	Alpha-1B-glycoprotein (Alpha-1-B glycoprotein)	37.2	54.253	5.63	-0.216566
K2C1_HUMAN	Keratin, type II cytoskeletal 1 (67 kDa cytokeratin) (Cytokeratin-1) (CK-1) (Hair alpha protein) (Keratin-1) (K1) (Type-II keratin Kb1)	43	66.038	8.15	-0.625776
G3P_HUMAN	Glyceraldehyde-3-phosphate dehydrogenase (GAPDH) (EC 1.2.1.12) (Peptidyl-cysteine S-nitrosylase GAPDH) (EC 2.6.99.-)	10.4	36.053	8.58	-0.107761
KV116_HUMAN	Immunoglobulin kappa variable 1-16 (Ig kappa chain V-I region BAN)	13.7	12.618	7.96	-0.0410256
KV311_HUMAN	Immunoglobulin kappa variable 3-11 (Ig kappa chain V-III region VG)	33.9	12.575	6.42	-0.111304
H2A1J_HUMAN	Histone H2A type 1-J (Histone H2A/e)	21.9	13.936	10.88	-0.446094
APOD_HUMAN	Apolipoprotein D (Apo-D) (ApoD)	34.9	21.275	5.2	-0.0534392
IC1_HUMAN	Plasma protease C1 inhibitor (C1 Inh) (C1Inh) (C1 esterase inhibitor) (C1-inhibiting factor) (Serpin G1)	23.8	55.154	5.97	-0.125
KV401_HUMAN	Immunoglobulin kappa variable 4-1 (Ig kappa chain V-IV region B17) (Ig kappa chain V-IV region JI) (Ig kappa chain V-IV region Len) (Ig kappa chain V-IV region STH)	29.8	13.38	5.09	-0.142975
GELS_HUMAN	Gelsolin (AGEL) (Actin-depolymerizing factor) (ADF) (Brevin)	22.4	85.696	5.72	-0.414578
APOA4_HUMAN	Apolipoprotein A-IV (Apo-AIV) (ApoA-IV) (Apolipoprotein A4)	33.6	45.398	5.18	-0.795707
PROS_HUMAN	Vitamin K-dependent protein S	1.6	75.122	5.17	-0.29497
LDHC_HUMAN	L-lactate dehydrogenase C chain (LDH-C) (EC 1.1.1.27) (Cancer/testis antigen 32) (CT32) (LDH testis subunit) (LDH-X)	5.1	36.311	7.08	0.148193
HS90B_HUMAN	Heat shock protein HSP 90-beta (HSP 90) (Heat shock 84 kDa) (HSP 84) (HSP84)	3.3	83.263	4.96	-0.678453
CBG_HUMAN	Corticosteroid-binding globulin (CBG) (Serpin A6) (Transcortin)	21.2	45.14	5.64	0.112346
MMP2_HUMAN	72 kDa type IV collagenase (EC 3.4.24.24) (72 kDa gelatinase) (Gelatinase A) (Matrix metalloproteinase-2) (MMP-2) (TBE-1) [Cleaved into: PEX]	11.5	73.881	5.02	-0.446364
CD14_HUMAN	Monocyte differentiation antigen CD14 (Myeloid cell-specific leucine-rich glycoprotein) (CD antigen CD14) [Cleaved into: Monocyte differentiation antigen CD14, urinary form; Monocyte differentiation antigen CD14, membrane-bound form]	12.5	40.076	5.58	0.0826667
CFAH_HUMAN	Complement factor H (H factor 1)	40.2	139.09	6.12	-0.603006
A2AP_HUMAN	Alpha-2-antiplasmin (Alpha-2-AP) (Alpha-2-plasmin inhibitor) (Alpha-2-PI) (Serpin F2)	12.6	54.565	5.87	-0.124033
K1C16_HUMAN	Keratin, type I cytoskeletal 16 (Cytokeratin-16) (CK-16) (Keratin-16) (K16)	19.2	51.267	4.98	-0.517336
C1S_HUMAN	Complement C1s subcomponent (EC 3.4.21.42) (C1 esterase) (Complement component 1 subcomponent s) [Cleaved into: Complement C1s subcomponent heavy chain; Complement C1s subcomponent light chain]	26.5	76.684	4.85	-0.37064
CO4A_HUMAN	Complement C4-A (Acidic complement C4) (C3 and PZP-like alpha-2-macroglobulin domain-containing protein 2) [Cleaved into: Complement C4 beta chain; Complement C4-A alpha chain; C4a anaphylatoxin; C4b-A; C4d-A; Complement C4 gamma chain]	30.3	192.78	8.69	-0.252408
CO4B_HUMAN	Complement C4-B (Basic complement C4) (C3 and PZP-like alpha-2-macroglobulin domain-containing protein 3) [Cleaved into: Complement C4 beta chain; Complement C4-B alpha chain; C4a anaphylatoxin; C4b-B; C4d-B; Complement C4 gamma chain]	29.5	192.75	8.69	-0.253383
IGA2_HUMAN	Immunoglobulin alpha-2 heavy chain (Immunoglobulin alpha-2 heavy chain BUT)	38.5	48.462	6.23	-0.235165
IGD_HUMAN	Immunoglobulin delta heavy chain (Immunoglobulin delta heavy chain WAH)	6.1	56.224	8.26	-0.50332
IGK_HUMAN	Immunoglobulin kappa light chain (Immunoglobulin kappa light chain EU)	53.7	23.379	6.9	-0.454206
IGLC3_HUMAN	Immunoglobulin lambda constant 3 (Ig lambda chain C region DOT) (Ig lambda chain C region NEWM) (Ig lambda-3 chain C regions)	74.5	11.265	6.91	-0.438679
H12_HUMAN	Histone H1.2 (Histone H1c) (Histone H1d) (Histone H1s-1)	9.4	21.364	10.94	-0.684507
CH60_HUMAN	60 kDa heat shock protein, mitochondrial (EC 3.6.4.9) (60 kDa chaperonin) (Chaperonin 60) (CPN60) (Heat shock protein 60) (HSP-60) (Hsp60) (HuCHA60) (Mitochondrial matrix protein P1) (P60 lymphocyte protein)	3.8	61.054	5.24	-0.0764398
CLUS_HUMAN	Clusterin (Aging-associated gene 4 protein) (Apolipoprotein J) (Apo-J) (Complement cytolysis inhibitor) (CLI) (Complement-associated protein SP-40,40) (Ku70-binding protein 1) (NA1/NA2) (Testosterone-repressed prostate message 2) (TRPM-2) [Cleaved into: Clusterin beta chain (ApoJalpha) (Complement cytolysis inhibitor a chain); Clusterin alpha chain (ApoJbeta) (Complement cytolysis inhibitor b cha…	29.8	52.494	5.89	-0.664588
GHR_HUMAN	Growth hormone receptor (GH receptor) (Somatotropin receptor) [Cleaved into: Growth hormone-binding protein (GH-binding protein) (GHBP) (Serum-binding protein)]	1.7	71.499	4.8	-0.412382
MYH3_HUMAN	Myosin-3 (Muscle embryonic myosin heavy chain) (Myosin heavy chain 3) (Myosin heavy chain, fast skeletal muscle, embryonic) (SMHCE)	1.8	223.9	5.62	-0.780258
MYH8_HUMAN	Myosin-8 (Myosin heavy chain 8) (Myosin heavy chain, skeletal muscle, perinatal) (MyHC-perinatal)	2.1	222.76	5.58	-0.785132
K1C10_HUMAN	Keratin, type I cytoskeletal 10 (Cytokeratin-10) (CK-10) (Keratin-10) (K10)	51.9	58.826	5.13	-0.62363
K2C5_HUMAN	Keratin, type II cytoskeletal 5 (58 kDa cytokeratin) (Cytokeratin-5) (CK-5) (Keratin-5) (K5) (Type-II keratin Kb5)	14.2	62.378	7.58	-0.427966
TIMP2_HUMAN	Metalloproteinase inhibitor 2 (CSC-21K) (Tissue inhibitor of metalloproteinases 2) (TIMP-2)	6.4	24.399	6.48	-0.197273
A1AG2_HUMAN	Alpha-1-acid glycoprotein 2 (AGP 2) (Orosomucoid-2) (OMD 2)	39.8	23.602	5.12	-0.582587
MIME_HUMAN	Mimecan (Osteoglycin) (Osteoinductive factor) (OIF)	12.8	33.922	5.22	-0.268121
FBLN1_HUMAN	Fibulin-1 (FIBL-1)	35.4	77.213	5.03	-0.265718
IBP6_HUMAN	Insulin-like growth factor-binding protein 6 (IBP-6) (IGF-binding protein 6) (IGFBP-6)	22.5	25.322	7.92	-0.68875
ZA2G_HUMAN	Zinc-alpha-2-glycoprotein (Zn-alpha-2-GP) (Zn-alpha-2-glycoprotein)	40.6	34.258	5.58	-0.575839
PON1_HUMAN	Serum paraoxonase/arylesterase 1 (PON 1) (EC 3.1.1.2) (EC 3.1.1.81) (EC 3.1.8.1) (Aromatic esterase 1) (A-esterase 1) (K-45) (Serum aryldialkylphosphatase 1)	39.4	39.731	5.08	-0.0912676
1433Z_HUMAN	14-3-3 protein zeta/delta (Protein kinase C inhibitor protein 1) (KCIP-1)	4.1	27.745	4.73	-0.620816
PIT1_HUMAN	Pituitary-specific positive transcription factor 1 (PIT-1) (Growth hormone factor 1) (GHF-1)	5.8	32.912	8.36	-0.501375
CNGA1_HUMAN	cGMP-gated cation channel alpha-1 (Cyclic nucleotide-gated cation channel 1) (Cyclic nucleotide-gated channel alpha-1) (CNG channel alpha-1) (CNG-1) (CNG1) (Cyclic nucleotide-gated channel, photoreceptor) (Rod photoreceptor cGMP-gated channel subunit alpha)	1.6	79.585	7.85	-0.447681
K1C9_HUMAN	Keratin, type I cytoskeletal 9 (Cytokeratin-9) (CK-9) (Keratin-9) (K9)	45.1	62.064	5.14	-0.700642
SAA4_HUMAN	Serum amyloid A-4 protein (Constitutively expressed serum amyloid A protein) (C-SAA)	15.4	14.746	9.07	-0.519231
K22E_HUMAN	Keratin, type II cytoskeletal 2 epidermal (Cytokeratin-2e) (CK-2e) (Epithelial keratin-2e) (Keratin-2 epidermis) (Keratin-2e) (K2e) (Type-II keratin Kb2)	34.9	65.432	8.07	-0.470892
PTGDS_HUMAN	Prostaglandin-H2 D-isomerase (EC 5.3.99.2) (Beta-trace protein) (Cerebrin-28) (Glutathione-independent PGD synthase) (Lipocalin-type prostaglandin-D synthase) (Prostaglandin-D2 synthase) (PGD2 synthase) (PGDS) (PGDS2)	32.6	21.029	8.37	-0.324737
RAGP1_HUMAN	Ran GTPase-activating protein 1 (RanGAP1)	1.4	63.541	4.63	-0.241397
CAZA2_HUMAN	F-actin-capping protein subunit alpha-2 (CapZ alpha-2)	4.5	32.949	5.58	-0.563636
OR3A2_HUMAN	Olfactory receptor 3A2 (Olfactory receptor 17-228) (OR17-228) (Olfactory receptor OR17-14)	4.7	35.206	7.56	0.588474
K2C6C_HUMAN	Keratin, type II cytoskeletal 6C (Cytokeratin-6C) (CK-6C) (Cytokeratin-6E) (CK-6E) (Keratin K6h) (Keratin-6C) (K6C) (Type-II keratin Kb12)	16	60.024	8.14	-0.431915
APLP1_HUMAN	Amyloid-like protein 1 (APLP) (APLP-1) [Cleaved into: C30]	7.7	72.176	5.37	-0.628923
PLTP_HUMAN	Phospholipid transfer protein (Lipid transfer protein II)	18.1	54.739	6.53	0.0892495
MFAP4_HUMAN	Microfibril-associated glycoprotein 4	7.1	28.648	5.21	-0.243137
DPOE2_HUMAN	DNA polymerase epsilon subunit 2 (EC 2.7.7.7) (DNA polymerase II subunit 2) (DNA polymerase epsilon subunit B)	1.7	59.536	5.95	-0.17685
ACTG_HUMAN	Actin, cytoplasmic 2 (Gamma-actin) [Cleaved into: Actin, cytoplasmic 2, N-terminally processed]	23.5	41.792	5.31	-0.198933
B2MG_HUMAN	Beta-2-microglobulin [Cleaved into: Beta-2-microglobulin form pI 5.3]	26.9	13.714	6.07	-0.376471
TYB4_HUMAN	Thymosin beta-4 (T beta-4) (Fx) [Cleaved into: Hematopoietic system regulatory peptide (Seraspenide)]	25	5.0526	5.02	-1.62045
ACTH_HUMAN	Actin, gamma-enteric smooth muscle (Alpha-actin-3) (Gamma-2-actin) (Smooth muscle gamma-actin) [Cleaved into: Actin, gamma-enteric smooth muscle, intermediate form]	19.9	41.876	5.31	-0.218617
H4_HUMAN	Histone H4	33	11.367	11.36	-0.521359
TYB10_HUMAN	Thymosin beta-10	34.1	5.0256	5.32	-1.30909
EF1A3_HUMAN	Putative elongation factor 1-alpha-like 3 (EF-1-alpha-like 3) (Eukaryotic elongation factor 1 A-like 3) (eEF1A-like 3) (Eukaryotic translation elongation factor 1 alpha-1 pseudogene 5)	4.1	50.184	9.15	-0.252597
TBA1C_HUMAN	Tubulin alpha-1C chain (Alpha-tubulin 6) (Tubulin alpha-6 chain) [Cleaved into: Detyrosinated tubulin alpha-1C chain]	5.1	49.895	4.96	-0.23363
HBB_HUMAN	Hemoglobin subunit beta (Beta-globin) (Hemoglobin beta chain) [Cleaved into: LVV-hemorphin-7; Spinorphin]	93.9	15.998	6.81	0.0136054
HBA_HUMAN	Hemoglobin subunit alpha (Alpha-globin) (Hemoglobin alpha chain)	65.5	15.257	8.73	0.0478873
CNTP1_HUMAN	Contactin-associated protein 1 (Caspr) (Caspr1) (Neurexin IV) (Neurexin-4) (p190)	2.2	156.26	6.6	-0.314957
LV321_HUMAN	Immunoglobulin lambda variable 3-21 (Ig lambda chain V-III region LOI) (Ig lambda chain V-V region DEL) (Ig lambda chain V-VII region MOT)	20.5	12.446	4.78	-0.275214
DCD_HUMAN	Dermcidin (EC 3.4.-.-) (Preproteolysin) [Cleaved into: Survival-promoting peptide; DCD-1]	20	11.284	5.64	-0.224545
PGBM_HUMAN	Basement membrane-specific heparan sulfate proteoglycan core protein (HSPG) (Perlecan) (PLC) [Cleaved into: Endorepellin; LG3 peptide]	0.4	468.83	6.03	-0.294352
REEP5_HUMAN	Receptor expression-enhancing protein 5 (Polyposis locus protein 1) (Protein TB2)	5.8	21.493	8.25	0.104762
FABP5_HUMAN	Fatty acid-binding protein, epidermal (Epidermal-type fatty acid-binding protein) (E-FABP) (Fatty acid-binding protein 5) (Psoriasis-associated fatty acid-binding protein homolog) (PA-FABP)	11.9	15.164	6.82	-0.457778
FHR1_HUMAN	Complement factor H-related protein 1 (FHR-1) (H factor-like protein 1) (H-factor-like 1) (H36)	20	37.65	7.1	-0.576667
KPCZ_HUMAN	Protein kinase C zeta type (EC 2.7.11.13) (nPKC-zeta)	2.9	67.659	5.49	-0.470439
LG3BP_HUMAN	Galectin-3-binding protein (Basement membrane autoantigen p105) (Lectin galactoside-binding soluble 3-binding protein) (Mac-2-binding protein) (MAC2BP) (Mac-2 BP) (Tumor-associated antigen 90K)	32.3	65.33	5.07	-0.13453
FBLN3_HUMAN	EGF-containing fibulin-like extracellular matrix protein 1 (Extracellular protein S1-5) (Fibrillin-like protein) (Fibulin-3) (FIBL-3)	20.7	54.64	4.85	-0.346247
TBB3_HUMAN	Tubulin beta-3 chain (Tubulin beta-4 chain) (Tubulin beta-III)	10.7	50.432	4.83	-0.371333
CUL1_HUMAN	Cullin-1 (CUL-1)	1	89.677	8.19	-0.516237
FAK2_HUMAN	Protein-tyrosine kinase 2-beta (EC 2.7.10.2) (Calcium-dependent tyrosine kinase) (CADTK) (Calcium-regulated non-receptor proline-rich tyrosine kinase) (Cell adhesion kinase beta) (CAK-beta) (CAKB) (Focal adhesion kinase 2) (FADK 2) (Proline-rich tyrosine kinase 2) (Related adhesion focal tyrosine kinase) (RAFTK)	1.2	115.87	5.9	-0.420614
GSE1_HUMAN	Genetic suppressor element 1	0.7	136.16	7.36	-0.911422
QPCT_HUMAN	Glutaminyl-peptide cyclotransferase (EC 2.3.2.5) (Glutaminyl cyclase) (QC) (sQC) (Glutaminyl-tRNA cyclotransferase) (Glutamyl cyclase) (EC)	6.1	40.876	5.69	-0.228532
KR194_HUMAN	Keratin-associated protein 19-4	10.7	9.1061	8.93	-0.229762
ACTBL_HUMAN	Beta-actin-like protein 2 (Kappa-actin)	12	42.003	5.39	-0.19016
CC178_HUMAN	Coiled-coil domain-containing protein 178	2.3	102.01	6.34	-0.845559
YIF1B_HUMAN	Protein YIF1B (YIP1-interacting factor homolog B)	4.8	34.435	9.21	0.352229
ESCO1_HUMAN	N-acetyltransferase ESCO1 (EC 2.3.1.-) (CTF7 homolog 1) (Establishment factor-like protein 1) (EFO1p) (hEFO1) (Establishment of cohesion 1 homolog 1) (ECO1 homolog 1) (ESO1 homolog 1)	1	94.982	9.27	-0.888333
SPXN5_HUMAN	Sperm protein associated with the nucleus on the X chromosome N5 (Nuclear-associated protein SPAN-Xn5) (SPANX-N5) (SPANX family member N5)	18.1	8.2772	8.6	-1.34306
CCD18_HUMAN	Coiled-coil domain-containing protein 18 (Sarcoma antigen NY-SAR-24)	0.9	168.96	5.52	-0.937345
RSH4A_HUMAN	Radial spoke head protein 4 homolog A (Radial spoke head-like protein 3)	4.9	80.732	4.38	-0.9
STRP2_HUMAN	Striatin-interacting protein 2 (Protein FAM40B)	1.4	95.358	5.65	-0.336451
F208B_HUMAN	Protein FAM208B	0.6	268.84	5.61	-0.525062
DUS27_HUMAN	Inactive dual specificity phosphatase 27	0.9	130.17	5.1	-0.943264
TM198_HUMAN	Transmembrane protein 198	2.5	39.474	9.97	0.276944
PXDC2_HUMAN	Plexin domain-containing protein 2 (Tumor endothelial marker 7-related protein)	11	59.582	6.03	-0.320227
RPTN_HUMAN	Repetin	2.4	90.73	6.42	-1.90255
YT009_HUMAN	Putative uncharacterized protein FLJ44790	6.6	22.1	10.68	-0.369668
PREX2_HUMAN	Phosphatidylinositol 3,4,5-trisphosphate-dependent Rac exchanger 2 protein (P-Rex2) (PtdIns(3,4,5)-dependent Rac exchanger 2) (DEP domain-containing protein 2)	1.1	182.62	7.26	-0.420797
DYM_HUMAN	Dymeclin (Dyggve-Melchior-Clausen syndrome protein)	1.9	75.935	5.56	-0.00568012
ZSWM9_HUMAN	Uncharacterized protein ZSWIM9	1.6	70.072	8.92	-0.418341
HORN_HUMAN	Hornerin	1.7	282.39	10.05	-1.36446
MIRO1_HUMAN	Mitochondrial Rho GTPase 1 (MIRO-1) (hMiro-1) (EC 3.6.5.-) (Rac-GTP-binding protein-like protein) (Ras homolog gene family member T1)	2.6	70.783	5.87	-0.266505
ABI1_HUMAN	Abl interactor 1 (Abelson interactor 1) (Abi-1) (Abl-binding protein 4) (AblBP4) (Eps8 SH3 domain-binding protein) (Eps8-binding protein) (Nap1-binding protein) (Nap1BP) (Spectrin SH3 domain-binding protein 1) (e3B1)	3.5	55.08	6.61	-0.622244
MILK1_HUMAN	MICAL-like protein 1 (Molecule interacting with Rab13) (MIRab13)	1.5	93.44	6.87	-0.78679
MNS1_HUMAN	Meiosis-specific nuclear structural protein 1	2.6	60.571	6.73	-1.33535
ADCY4_HUMAN	Adenylate cyclase type 4 (EC 4.6.1.1) (ATP pyrophosphate-lyase 4) (Adenylate cyclase type IV) (Adenylyl cyclase 4)	0.8	119.79	7.31	0.151532
DI3L1_HUMAN	DIS3-like exonuclease 1 (EC 3.1.13.-)	0.7	120.79	6.09	-0.448767
PIBF1_HUMAN	Progesterone-induced-blocking factor 1 (PIBF) (Centrosomal protein of 90 kDa) (CEP90)	1.5	89.804	5.78	-0.997886
CNDP1_HUMAN	Beta-Ala-His dipeptidase (EC 3.4.13.20) (CNDP dipeptidase 1) (Carnosine dipeptidase 1) (Glutamate carboxypeptidase-like protein 2) (Serum carnosinase)	3.9	56.705	5.08	-0.0885602
CCD17_HUMAN	Coiled-coil domain-containing protein 17	4.5	67.72	6.76	-0.357074
PFD5_HUMAN	Prefoldin subunit 5 (Myc modulator 1) (c-Myc-binding protein Mm-1)	9.1	17.328	5.96	-0.269481
SMRCD_HUMAN	SWI/SNF-related matrix-associated actin-dependent regulator of chromatin subfamily A containing DEAD/H box 1 (EC 3.6.4.12) (ATP-dependent helicase 1) (hHEL1)	1.3	117.4	5.39	-0.591715
AZI2_HUMAN	5-azacytidine-induced protein 2 (NF-kappa-B-activating kinase-associated protein 1) (Nak-associated protein 1) (TILP)	4.1	44.934	6.15	-0.778571
CASS4_HUMAN	Cas scaffolding protein family member 4 (HEF-like protein) (HEF1-EFS-p130Cas-like protein) (HEPL)	1.5	87.143	6.66	-0.56145
HXC10_HUMAN	Homeobox protein Hox-C10 (Homeobox protein Hox-3I)	3.5	38.072	8.45	-0.915789
CALL5_HUMAN	Calmodulin-like protein 5 (Calmodulin-like skin protein)	9.6	15.892	4.31	-0.559589
DKK3_HUMAN	Dickkopf-related protein 3 (Dickkopf-3) (Dkk-3) (hDkk-3)	14.9	38.39	4.55	-0.333429
FBLN5_HUMAN	Fibulin-5 (FIBL-5) (Developmental arteries and neural crest EGF-like protein) (Dance) (Urine p50 protein) (UP50)	8	50.18	4.5	-0.39442
PCSK1_HUMAN	ProSAAS (Proprotein convertase subtilisin/kexin type 1 inhibitor) (Proprotein convertase 1 inhibitor) (pro-SAAS) [Cleaved into: KEP; Big SAAS (b-SAAS); Little SAAS (l-SAAS) (N-proSAAS); Big PEN-LEN (b-PEN-LEN) (SAAS CT(1-49)); PEN; Little LEN (l-LEN); Big LEN (b-LEN) (SAAS CT(25-40))]	10.4	27.372	5.61	-0.221923
K1210_HUMAN	Acrosomal protein KIAA1210	0.6	187.02	8.72	-0.758514
SHOC2_HUMAN	Leucine-rich repeat protein SHOC-2 (Protein soc-2 homolog) (Protein sur-8 homolog)	2.1	64.887	8.65	-0.335395
RBGP1_HUMAN	Rab GTPase-activating protein 1 (GAP and centrosome-associated protein) (Rab6 GTPase-activating protein GAPCenA)	1.8	121.74	5.15	-0.56043
NCOA3_HUMAN	Nuclear receptor coactivator 3 (NCoA-3) (EC 2.3.1.48) (ACTR) (Amplified in breast cancer 1 protein) (AIB-1) (CBP-interacting protein) (pCIP) (Class E basic helix-loop-helix protein 42) (bHLHe42) (Receptor-associated coactivator 3) (RAC-3) (Steroid receptor coactivator protein 3) (SRC-3) (Thyroid hormone receptor activator molecule 1) (TRAM-1)	0.8	155.29	7.16	-0.758567
FCGBP_HUMAN	IgGFc-binding protein (Fcgamma-binding protein antigen) (FcgammaBP)	4.8	572.01	5.15	-0.110213

## Sheet: ProteoMiner waste
Entry name	Protein IDs	Sequence coverage [%]	Molecular weight [kDa]	pI	GRAVY score
LV310_HUMAN	Immunoglobulin lambda variable 3-10	27.8	12.441	4.87	-0.306087
KV108_HUMAN	Immunoglobulin kappa variable 1-8	13.9	12.537	8.87	-0.0313043
KVD40_HUMAN	Immunoglobulin kappa variable 2D-40 (Ig kappa chain V-II region Cum)	22.3	13.31	4.29	-0.121488
KV311_HUMAN	Immunoglobulin kappa variable 3-11 (Ig kappa chain V-III region VG)	20.9	12.575	6.42	-0.111304
HV349_HUMAN	Immunoglobulin heavy variable 3-49	7.6	13.056	9.01	-0.010084
HV374_HUMAN	Immunoglobulin heavy variable 3-74	24.8	12.839	9.11	0.0128205
KV113_HUMAN	Immunoglobulin kappa variable 1-13	13.7	12.569	6.29	-0.00769231
HV108_HUMAN	Immunoglobulin heavy variable 1-8	9.4	12.992	9.27	-0.297436
KVD20_HUMAN	Immunoglobulin kappa variable 3D-20	21.6	12.515	4.77	-0.0396552
HV428_HUMAN	Immunoglobulin heavy variable 4-28	7.7	13.124	8.96	-0.00512821
HV551_HUMAN	Immunoglobulin heavy variable 5-51	47	12.674	8.6	0.0290598
KV315_HUMAN	Immunoglobulin kappa variable 3-15 (Ig kappa chain V-III region CLL) (Ig kappa chain V-III region POM)	7.8	12.496	8.09	-0.0808696
KV224_HUMAN	Immunoglobulin kappa variable 2-24	27.5	13.079	8.01	-0.0258333
KVD39_HUMAN	Immunoglobulin kappa variable 1D-39 (Ig kappa chain V-I region Daudi)	13.7	12.737	7.97	-0.130769
HV64D_HUMAN	Immunoglobulin heavy variable 3-64D	9.4	12.822	8.66	0.0247863
IGLC1_HUMAN	Immunoglobulin lambda constant 1 (Ig lambda chain C region MGC) (Ig lambda-1 chain C region)	74.5	11.348	7.89	-0.519811
NCHL1_HUMAN	Neural cell adhesion molecule L1-like protein (Close homolog of L1) [Cleaved into: Processed neural cell adhesion molecule L1-like protein]	21.7	135.07	5.45	-0.475745
RNT2_HUMAN	Ribonuclease T2 (EC 3.1.27.-) (Ribonuclease 6)	27.7	29.48	6.2	-0.582422
VGF_HUMAN	Neurosecretory protein VGF [Cleaved into: Neuroendocrine regulatory peptide-1 (NERP-1); Neuroendocrine regulatory peptide-2 (NERP-2); Antimicrobial peptide VGF[554-577]]	13.7	67.257	4.72	-0.985203
NCAM2_HUMAN	Neural cell adhesion molecule 2 (N-CAM-2) (NCAM-2)	13.4	93.045	5.44	-0.411828
TGON2_HUMAN	Trans-Golgi network integral membrane protein 2 (TGN38 homolog) (TGN46) (TGN48) (Trans-Golgi network protein TGN51)	8.8	51.112	5.46	-1.0858
B4GA1_HUMAN	Beta-1,4-glucuronyltransferase 1 (EC 2.4.1.-) (I-beta-1,3-N-acetylglucosaminyltransferase) (iGnT) (N-acetyllactosaminide beta-1,3-N-acetylglucosaminyltransferase) (Poly-N-acetyllactosamine extension enzyme) (UDP-GlcNAc:betaGal beta-1,3-N-acetylglucosaminyltransferase 1)	35.4	47.119	6.77	-0.224337
ETBR2_HUMAN	Prosaposin receptor GPR37L1 (Endothelin B receptor-like protein 2) (ETBR-LP-2) (G-protein coupled receptor 37-like 1)	5.6	52.77	6.71	0.22183
CUTA_HUMAN	Protein CutA (Acetylcholinesterase-associated protein) (Brain acetylcholinesterase putative membrane anchor)	29.6	19.116	5.15	0.377095
ICOSL_HUMAN	ICOS ligand (B7 homolog 2) (B7-H2) (B7-like protein Gl50) (B7-related protein 1) (B7RP-1) (CD antigen CD275)	9.3	33.348	4.95	-0.0155629
SEM7A_HUMAN	Semaphorin-7A (CDw108) (JMH blood group antigen) (John-Milton-Hargen human blood group Ag) (Semaphorin-K1) (Sema K1) (Semaphorin-L) (Sema L) (CD antigen CD108)	26.1	74.823	6.58	-0.460811
SCRG1_HUMAN	Scrapie-responsive protein 1 (Scrapie-responsive gene 1 protein) (ScRG-1)	29.6	11.081	5.79	0.261224
ATRN_HUMAN	Attractin (DPPT-L) (Mahogany homolog)	4.7	158.54	6.73	-0.278446
LY6H_HUMAN	Lymphocyte antigen 6H (Ly-6H)	9.3	14.669	6.28	0.245
NFASC_HUMAN	Neurofascin	2.1	150.02	6.15	-0.527617
AGRL1_HUMAN	Adhesion G protein-coupled receptor L1 (Calcium-independent alpha-latrotoxin receptor 1) (CIRL-1) (Latrophilin-1) (Lectomedin-2)	3.1	162.71	6.13	-0.229104
ENDD1_HUMAN	Endonuclease domain-containing 1 protein (EC 3.1.30.-)	19	55.016	5.54	0.1358
CSTN1_HUMAN	Calsyntenin-1 (Alcadein-alpha) (Alc-alpha) (Alzheimer-related cadherin-like protein) (Non-classical cadherin XB31alpha) [Cleaved into: Soluble Alc-alpha (SAlc-alpha); CTF1-alpha (C-terminal fragment 1-alpha)]	21.5	109.79	4.77	-0.451988
NPTXR_HUMAN	Neuronal pentraxin receptor	8.2	52.846	5.82	-0.091
SODC_HUMAN	Superoxide dismutase [Cu-Zn] (EC 1.15.1.1) (Superoxide dismutase 1) (hSod1)	44.8	15.936	5.7	-0.343506
CERU_HUMAN	Ceruloplasmin (EC 1.16.3.1) (Ferroxidase)	41.5	122.2	5.41	-0.535962
PGK1_HUMAN	Phosphoglycerate kinase 1 (EC 2.7.2.3) (Cell migration-inducing gene 10 protein) (Primer recognition protein 2) (PRP 2)	8.4	44.614	8.3	-0.0779376
THRB_HUMAN	Prothrombin (EC 3.4.21.5) (Coagulation factor II) [Cleaved into: Activation peptide fragment 1; Activation peptide fragment 2; Thrombin light chain; Thrombin heavy chain]	42.4	70.036	5.23	-0.539228
C1R_HUMAN	Complement C1r subcomponent (EC 3.4.21.41) (Complement component 1 subcomponent r) [Cleaved into: Complement C1r subcomponent heavy chain; Complement C1r subcomponent light chain]	11.8	80.118	5.76	-0.509929
HPT_HUMAN	Haptoglobin (Zonulin) [Cleaved into: Haptoglobin alpha chain; Haptoglobin beta chain]	61.3	45.205	6.13	-0.421182
CFAD_HUMAN	Complement factor D (EC 3.4.21.46) (Adipsin) (C3 convertase activator) (Properdin factor D)	32.4	27.033	6.85	-0.0992095
PLMN_HUMAN	Plasminogen (EC 3.4.21.7) [Cleaved into: Plasmin heavy chain A; Activation peptide; Angiostatin; Plasmin heavy chain A, short form; Plasmin light chain B]	41.7	90.568	7.08	-0.687531
FA12_HUMAN	Coagulation factor XII (EC 3.4.21.38) (Hageman factor) (HAF) [Cleaved into: Coagulation factor XIIa heavy chain; Beta-factor XIIa part 1; Coagulation factor XIIa light chain (Beta-factor XIIa part 2)]	15.3	67.791	9	-0.411057
CFAB_HUMAN	Complement factor B (EC 3.4.21.47) (C3/C5 convertase) (Glycine-rich beta glycoprotein) (GBG) (PBF2) (Properdin factor B) [Cleaved into: Complement factor B Ba fragment; Complement factor B Bb fragment]	44	85.532	6.66	-0.501047
CAH1_HUMAN	Carbonic anhydrase 1 (EC 4.2.1.1) (Carbonate dehydratase I) (Carbonic anhydrase B) (CAB) (Carbonic anhydrase I) (CA-I)	21.5	28.87	6.63	-0.536398
ANT3_HUMAN	Antithrombin-III (ATIII) (Serpin C1)	39.4	52.602	5.95	-0.278233
A1AT_HUMAN	Alpha-1-antitrypsin (Alpha-1 protease inhibitor) (Alpha-1-antiproteinase) (Serpin A1) [Cleaved into: Short peptide from AAT (SPAAT)]	62.9	46.736	5.37	-0.183254
AACT_HUMAN	Alpha-1-antichymotrypsin (ACT) (Cell growth-inhibiting gene 24/25 protein) (Serpin A3) [Cleaved into: Alpha-1-antichymotrypsin His-Pro-less]	42.1	47.65	5.32	-0.0652482
ANGT_HUMAN	Angiotensinogen (Serpin A8) [Cleaved into: Angiotensin-1 (Angiotensin 1-10) (Angiotensin I) (Ang I); Angiotensin-2 (Angiotensin 1-8) (Angiotensin II) (Ang II); Angiotensin-3 (Angiotensin 2-8) (Angiotensin III) (Ang III) (Des-Asp[1]-angiotensin II); Angiotensin-4 (Angiotensin 3-8) (Angiotensin IV) (Ang IV); Angiotensin 1-9; Angiotensin 1-7; Angiotensin 1-5; Angiotensin 1-4]	29.7	53.154	5.6	0.0645361
A2MG_HUMAN	Alpha-2-macroglobulin (Alpha-2-M) (C3 and PZP-like alpha-2-macroglobulin domain-containing protein 5)	50.5	163.29	5.98	-0.195047
CO3_HUMAN	Complement C3 (C3 and PZP-like alpha-2-macroglobulin domain-containing protein 1) [Cleaved into: Complement C3 beta chain; C3-beta-c (C3bc); Complement C3 alpha chain; C3a anaphylatoxin; Acylation stimulating protein (ASP) (C3adesArg); Complement C3b alpha' chain; Complement C3c alpha' chain fragment 1; Complement C3dg fragment; Complement C3g fragment; Complement C3d fragment; Complement C3f fra…	63.9	187.15	6	-0.320265
CO5_HUMAN	Complement C5 (C3 and PZP-like alpha-2-macroglobulin domain-containing protein 4) [Cleaved into: Complement C5 beta chain; Complement C5 alpha chain; C5a anaphylatoxin; Complement C5 alpha' chain]	7.7	188.3	5.01	-0.176372
TIMP1_HUMAN	Metalloproteinase inhibitor 1 (Erythroid-potentiating activity) (EPA) (Fibroblast collagenase inhibitor) (Collagenase inhibitor) (Tissue inhibitor of metalloproteinases 1) (TIMP-1)	30.4	23.171	8.47	-0.0198068
CYTC_HUMAN	Cystatin-C (Cystatin-3) (Gamma-trace) (Neuroendocrine basic polypeptide) (Post-gamma-globulin)	56.2	15.799	8.75	-0.111644
KNG1_HUMAN	Kininogen-1 (Alpha-2-thiol proteinase inhibitor) (Fitzgerald factor) (High molecular weight kininogen) (HMWK) (Williams-Fitzgerald-Flaujeac factor) [Cleaved into: Kininogen-1 heavy chain; T-kinin (Ile-Ser-Bradykinin); Bradykinin (Kallidin I); Lysyl-bradykinin (Kallidin II); Kininogen-1 light chain; Low molecular weight growth-promoting factor]	25.3	71.957	6.23	-0.757298
PENK_HUMAN	Proenkephalin-A [Cleaved into: Synenkephalin; Met-enkephalin (Opioid growth factor) (OGF); PENK(114-133); PENK(143-183); Met-enkephalin-Arg-Gly-Leu; Leu-enkephalin; PENK(237-258); Met-enkephalin-Arg-Phe]	13.1	30.787	4.84	-0.799251
IGF2_HUMAN	Insulin-like growth factor II (IGF-II) (Somatomedin-A) (T3M-11-derived growth factor) [Cleaved into: Insulin-like growth factor II; Insulin-like growth factor II Ala-25 Del; Preptin]	13.9	20.14	6.41	-0.275
IGJ_HUMAN	Immunoglobulin J chain (Joining chain of multimeric IgA and IgM)	13.8	18.098	4.59	-0.337736
KV133_HUMAN	Immunoglobulin kappa variable 1-33 (Ig kappa chain V-I region AU) (Ig kappa chain V-I region Ka)	13.7	12.848	4.27	-0.205983
KV117_HUMAN	Immunoglobulin kappa variable 1-17 (Ig kappa chain V-I region Gal) (Ig kappa chain V-I region WEA)	12.8	12.778	8.7	-0.211111
KVD16_HUMAN	Immunoglobulin kappa variable 1D-16 (Ig kappa chain V-I region HK146) (Ig kappa chain V-I region HK189)	13.7	12.73	6.25	-0.0811966
LV147_HUMAN	Immunoglobulin lambda variable 1-47 (Ig lambda chain V-I region HA) (Ig lambda chain V-I region WAH)	11.1	12.283	4.99	-0.212821
LV657_HUMAN	Immunoglobulin lambda variable 6-57 (Ig lambda chain V-VI region AR) (Ig lambda chain V-VI region EB4) (Ig lambda chain V-VI region NIG-48) (Ig lambda chain V-VI region SUT) (Ig lambda chain V-VI region WLT)	17.1	12.566	4.41	-0.388889
HV335_HUMAN	Immunoglobulin heavy variable 3-30-5	18.8	12.947	9.23	-0.0478632
HV43D_HUMAN	Immunoglobulin heavy variable 3-43D	34.7	13.017	5.18	0.00762712
IGKC_HUMAN	Immunoglobulin kappa constant (Ig kappa chain C region) (Ig kappa chain C region AG) (Ig kappa chain C region CUM) (Ig kappa chain C region EU) (Ig kappa chain C region OU) (Ig kappa chain C region ROY) (Ig kappa chain C region TI)	80.4	11.765	6.11	-0.537383
IGHG2_HUMAN	Immunoglobulin heavy constant gamma 2 (Ig gamma-2 chain C region) (Ig gamma-2 chain C region DOT) (Ig gamma-2 chain C region TIL) (Ig gamma-2 chain C region ZIE)	58.9	35.9	7.66	-0.418712
IGHG3_HUMAN	Immunoglobulin heavy constant gamma 3 (HDC) (Heavy chain disease protein) (Ig gamma-3 chain C region)	52.3	41.287	8.23	-0.511141
IGHG4_HUMAN	Immunoglobulin heavy constant gamma 4 (Ig gamma-4 chain C region)	54.4	35.94	7.18	-0.42263
IGHM_HUMAN	Immunoglobulin heavy constant mu (Ig mu chain C region) (Ig mu chain C region BOT) (Ig mu chain C region GAL) (Ig mu chain C region OU)	28.7	49.439	6.35	-0.318543
IGHA1_HUMAN	Immunoglobulin heavy constant alpha 1 (Ig alpha-1 chain C region) (Ig alpha-1 chain C region BUR) (Ig alpha-1 chain C region TRO)	47.3	37.654	6.08	-0.205666
HBD_HUMAN	Hemoglobin subunit delta (Delta-globin) (Hemoglobin delta chain)	61.2	16.055	7.97	-0.0455782
MYG_HUMAN	Myoglobin	18.8	17.184	7.29	-0.475974
CO1A1_HUMAN	Collagen alpha-1(I) chain (Alpha-1 type I collagen)	4.4	138.94	9.29	-0.787773
K1C14_HUMAN	Keratin, type I cytoskeletal 14 (Cytokeratin-14) (CK-14) (Keratin-14) (K14)	22.2	51.561	5.09	-0.537076
APOA1_HUMAN	Apolipoprotein A-I (Apo-AI) (ApoA-I) (Apolipoprotein A1) [Cleaved into: Proapolipoprotein A-I (ProapoA-I); Truncated apolipoprotein A-I (Apolipoprotein A-I(1-242))]	53.9	30.777	5.45	-0.717228
APOE_HUMAN	Apolipoprotein E (Apo-E)	46.7	36.154	5.52	-0.595899
APOA2_HUMAN	Apolipoprotein A-II (Apo-AII) (ApoA-II) (Apolipoprotein A2) [Cleaved into: Proapolipoprotein A-II (ProapoA-II); Truncated apolipoprotein A-II (Apolipoprotein A-II(1-76))]	64	11.175	6.51	-0.084
FIBA_HUMAN	Fibrinogen alpha chain [Cleaved into: Fibrinopeptide A; Fibrinogen alpha chain]	21.6	94.972	3.92	-0.821709
FIBB_HUMAN	Fibrinogen beta chain [Cleaved into: Fibrinopeptide B; Fibrinogen beta chain]	47.9	55.928	4.14	-0.758452
FIBG_HUMAN	Fibrinogen gamma chain	26.7	51.511	5.24	-0.5883
CRP_HUMAN	C-reactive protein [Cleaved into: C-reactive protein(1-205)]	8.9	25.038	5.28	-0.0321429
C1QB_HUMAN	Complement C1q subcomponent subunit B	14.2	26.721	8.85	-0.256917
C1QC_HUMAN	Complement C1q subcomponent subunit C	23.3	25.773	8.33	-0.186122
APOH_HUMAN	Beta-2-glycoprotein 1 (APC inhibitor) (Activated protein C-binding protein) (Anticardiolipin cofactor) (Apolipoprotein H) (Apo-H) (Beta-2-glycoprotein I) (B2GPI) (Beta(2)GPI)	39.7	38.298	8.37	-0.273623
A2GL_HUMAN	Leucine-rich alpha-2-glycoprotein (LRG)	30	38.177	5.66	-0.143804
FINC_HUMAN	Fibronectin (FN) (Cold-insoluble globulin) (CIG) [Cleaved into: Anastellin; Ugl-Y1; Ugl-Y2; Ugl-Y3]	20.2	262.62	5.39	-0.542582
RET4_HUMAN	Retinol-binding protein 4 (Plasma retinol-binding protein) (PRBP) (RBP) [Cleaved into: Plasma retinol-binding protein(1-182); Plasma retinol-binding protein(1-181); Plasma retinol-binding protein(1-179); Plasma retinol-binding protein(1-176)]	43.3	23.01	5.27	-0.433333
AMBP_HUMAN	Protein AMBP [Cleaved into: Alpha-1-microglobulin (Protein HC) (Alpha-1 microglycoprotein) (Complex-forming glycoprotein heterogeneous in charge); Inter-alpha-trypsin inhibitor light chain (ITI-LC) (Bikunin) (EDC1) (HI-30) (Uronic-acid-rich protein); Trypstatin]	31	38.999	6.13	-0.298864
A1AG1_HUMAN	Alpha-1-acid glycoprotein 1 (AGP 1) (Orosomucoid-1) (OMD 1)	44.8	23.511	5	-0.535821
FETUA_HUMAN	Alpha-2-HS-glycoprotein (Alpha-2-Z-globulin) (Ba-alpha-2-glycoprotein) (Fetuin-A) [Cleaved into: Alpha-2-HS-glycoprotein chain A; Alpha-2-HS-glycoprotein chain B]	35.1	39.324	4.53	-0.189646
TTHY_HUMAN	Transthyretin (ATTR) (Prealbumin) (TBPA)	65.3	15.887	5.31	-0.0285714
ALBU_HUMAN	Serum albumin	83.9	69.366	5.67	-0.353859
VTDB_HUMAN	Vitamin D-binding protein (DBP) (VDB) (Gc protein-derived macrophage activating factor) (Gc-MAF) (GcMAF) (Gc-globulin) (Group-specific component) (Gc) (Vitamin D-binding protein-macrophage activating factor) (DBP-maf)	68.1	52.963	5.16	-0.336287
TRFE_HUMAN	Serotransferrin (Transferrin) (Beta-1 metal-binding globulin) (Siderophilin)	67.3	77.063	6.7	-0.336246
HEMO_HUMAN	Hemopexin (Beta-1B-glycoprotein)	59.7	51.676	6.43	-0.434199
KLKB1_HUMAN	Plasma kallikrein (EC 3.4.21.34) (Fletcher factor) (Kininogenin) (Plasma prekallikrein) (PKK) [Cleaved into: Plasma kallikrein heavy chain; Plasma kallikrein light chain]	3.9	71.369	8.66	-0.263009
VTNC_HUMAN	Vitronectin (VN) (S-protein) (Serum-spreading factor) (V75) [Cleaved into: Vitronectin V65 subunit; Vitronectin V10 subunit; Somatomedin-B]	13	54.305	5.47	-0.723431
ALDOA_HUMAN	Fructose-bisphosphate aldolase A (EC 4.1.2.13) (Lung cancer antigen NY-LU-1) (Muscle-type aldolase)	15.7	39.42	8.39	-0.262088
PRIO_HUMAN	Major prion protein (PrP) (ASCR) (PrP27-30) (PrP33-35C) (CD antigen CD230)	7.9	27.661	9.39	-0.567194
HRG_HUMAN	Histidine-rich glycoprotein (Histidine-proline-rich glycoprotein) (HPRG)	26.5	59.578	7.03	-0.956762
THY1_HUMAN	Thy-1 membrane glycoprotein (CDw90) (Thy-1 antigen) (CD antigen CD90)	24.8	17.935	9.16	0.0453416
A1BG_HUMAN	Alpha-1B-glycoprotein (Alpha-1-B glycoprotein)	41	54.253	5.63	-0.216566
K2C6B_HUMAN	Keratin, type II cytoskeletal 6B (Cytokeratin-6B) (CK-6B) (Keratin-6B) (K6B) (Type-II keratin Kb10)	20.4	60.066	8.14	-0.450709
K2C1_HUMAN	Keratin, type II cytoskeletal 1 (67 kDa cytokeratin) (Cytokeratin-1) (CK-1) (Hair alpha protein) (Keratin-1) (K1) (Type-II keratin Kb1)	39.6	66.038	8.15	-0.625776
KV116_HUMAN	Immunoglobulin kappa variable 1-16 (Ig kappa chain V-I region BAN)	13.7	12.618	7.96	-0.0410256
SCG1_HUMAN	Secretogranin-1 (Chromogranin-B) (CgB) (Secretogranin I) (SgI) [Cleaved into: PE-11; GAWK peptide; CCB peptide]	26	78.275	5.02	-1.55643
A4_HUMAN	Amyloid-beta A4 protein (ABPP) (APPI) (APP) (Alzheimer disease amyloid protein) (Amyloid precursor protein) (Amyloid-beta precursor protein) (Cerebral vascular amyloid peptide) (CVAP) (PreA4) (Protease nexin-II) (PN-II) [Cleaved into: N-APP; Soluble APP-alpha (S-APP-alpha); Soluble APP-beta (S-APP-beta); C99 (Beta-secretase C-terminal fragment) (Beta-CTF); Amyloid-beta protein 42 (Abeta42) (Beta-…	12.5	86.942	4.72	-0.583896
APOD_HUMAN	Apolipoprotein D (Apo-D) (ApoD)	29.6	21.275	5.2	-0.0534392
IC1_HUMAN	Plasma protease C1 inhibitor (C1 Inh) (C1Inh) (C1 esterase inhibitor) (C1-inhibiting factor) (Serpin G1)	24.8	55.154	5.97	-0.125
CFAI_HUMAN	Complement factor I (EC 3.4.21.45) (C3B/C4B inactivator) [Cleaved into: Complement factor I heavy chain; Complement factor I light chain]	29.3	65.75	7.38	-0.320755
TETN_HUMAN	Tetranectin (TN) (C-type lectin domain family 3 member B) (Plasminogen kringle 4-binding protein)	39.1	22.537	5.8	-0.298515
THBG_HUMAN	Thyroxine-binding globulin (Serpin A7) (T4-binding globulin)	34.7	46.324	5.76	0.0151807
KV401_HUMAN	Immunoglobulin kappa variable 4-1 (Ig kappa chain V-IV region B17) (Ig kappa chain V-IV region JI) (Ig kappa chain V-IV region Len) (Ig kappa chain V-IV region STH)	29.8	13.38	5.09	-0.142975
GELS_HUMAN	Gelsolin (AGEL) (Actin-depolymerizing factor) (ADF) (Brevin)	33.9	85.696	5.72	-0.414578
CO2_HUMAN	Complement C2 (EC 3.4.21.43) (C3/C5 convertase) [Cleaved into: Complement C2b fragment; Complement C2a fragment]	17.3	83.267	7.57	-0.298271
APOA4_HUMAN	Apolipoprotein A-IV (Apo-AIV) (ApoA-IV) (Apolipoprotein A4)	53.5	45.398	5.18	-0.795707
ACBP_HUMAN	Acyl-CoA-binding protein (ACBP) (Diazepam-binding inhibitor) (DBI) (Endozepine) (EP)	41.4	10.044	6.11	-0.897701
LDHB_HUMAN	L-lactate dehydrogenase B chain (LDH-B) (EC 1.1.1.27) (LDH heart subunit) (LDH-H) (Renal carcinoma antigen NY-REN-46)	23.4	36.638	5.72	0.055988
CSF1R_HUMAN	Macrophage colony-stimulating factor 1 receptor (CSF-1 receptor) (CSF-1-R) (CSF-1R) (M-CSF-R) (EC 2.7.10.1) (Proto-oncogene c-Fms) (CD antigen CD115)	7.6	107.98	5.91	-0.207716
CATD_HUMAN	Cathepsin D (EC 3.4.23.5) [Cleaved into: Cathepsin D light chain; Cathepsin D heavy chain]	25	44.552	5.6	0.0230583
SAP_HUMAN	Prosaposin (Proactivator polypeptide) [Cleaved into: Saposin-A (Protein A); Saposin-B-Val; Saposin-B (Cerebroside sulfate activator) (CSAct) (Dispersin) (Sphingolipid activator protein 1) (SAP-1) (Sulfatide/GM1 activator); Saposin-C (A1 activator) (Co-beta-glucosidase) (Glucosylceramidase activator) (Sphingolipid activator protein 2) (SAP-2); Saposin-D (Component C) (Protein C)]	15.6	58.112	5.06	-0.0639313
RNAS1_HUMAN	Ribonuclease pancreatic (EC 3.1.27.5) (HP-RNase) (RIB-1) (RNase UpI-1) (Ribonuclease 1) (RNase 1) (Ribonuclease A) (RNase A)	50.6	17.644	8.98	-0.453846
CO1A2_HUMAN	Collagen alpha-2(I) chain (Alpha-2 type I collagen)	2.3	129.31	9.88	-0.648097
CBG_HUMAN	Corticosteroid-binding globulin (CBG) (Serpin A6) (Transcortin)	26.7	45.14	5.64	0.112346
MMP2_HUMAN	72 kDa type IV collagenase (EC 3.4.24.24) (72 kDa gelatinase) (Gelatinase A) (Matrix metalloproteinase-2) (MMP-2) (TBE-1) [Cleaved into: PEX]	17.4	73.881	5.02	-0.446364
SODE_HUMAN	Extracellular superoxide dismutase [Cu-Zn] (EC-SOD) (EC 1.15.1.1)	47.5	25.851	6.32	-0.370417
CD14_HUMAN	Monocyte differentiation antigen CD14 (Myeloid cell-specific leucine-rich glycoprotein) (CD antigen CD14) [Cleaved into: Monocyte differentiation antigen CD14, urinary form; Monocyte differentiation antigen CD14, membrane-bound form]	7.7	40.076	5.58	0.0826667
CFAH_HUMAN	Complement factor H (H factor 1)	39.7	139.09	6.12	-0.603006
A2AP_HUMAN	Alpha-2-antiplasmin (Alpha-2-AP) (Alpha-2-plasmin inhibitor) (Alpha-2-PI) (Serpin F2)	26.3	54.565	5.87	-0.124033
ENOG_HUMAN	Gamma-enolase (EC 4.2.1.11) (2-phospho-D-glycerate hydro-lyase) (Enolase 2) (Neural enolase) (Neuron-specific enolase) (NSE)	5.8	47.268	4.91	-0.188249
SPRC_HUMAN	SPARC (Basement-membrane protein 40) (BM-40) (Osteonectin) (ON) (Secreted protein acidic and rich in cysteine)	15.2	34.632	4.66	-0.470957
C1S_HUMAN	Complement C1s subcomponent (EC 3.4.21.42) (C1 esterase) (Complement component 1 subcomponent s) [Cleaved into: Complement C1s subcomponent heavy chain; Complement C1s subcomponent light chain]	27.2	76.684	4.85	-0.37064
ALDOC_HUMAN	Fructose-bisphosphate aldolase C (EC 4.1.2.13) (Brain-type aldolase)	9.3	39.455	6.41	-0.240659
CO4B_HUMAN	Complement C4-B (Basic complement C4) (C3 and PZP-like alpha-2-macroglobulin domain-containing protein 3) [Cleaved into: Complement C4 beta chain; Complement C4-B alpha chain; C4a anaphylatoxin; C4b-B; C4d-B; Complement C4 gamma chain]	35.9	192.75	8.69	-0.253383
KRA22_HUMAN	Keratin-associated protein 2-2 (High sulfur keratin-associated protein 2.2) (Keratin-associated protein 2.2)	8.1	12.957	8.26	0.111382
RL40_HUMAN	Ubiquitin-60S ribosomal protein L40 (CEP52) (Ubiquitin A-52 residue ribosomal protein fusion product 1) [Cleaved into: Ubiquitin; 60S ribosomal protein L40 (Large ribosomal subunit protein eL40)]	19.5	14.728	6.56	-0.703125
IGA2_HUMAN	Immunoglobulin alpha-2 heavy chain (Immunoglobulin alpha-2 heavy chain BUT)	40.2	48.462	6.23	-0.235165
IGG1_HUMAN	Immunoglobulin gamma-1 heavy chain (Immunoglobulin gamma-1 heavy chain NIE)	47	48.986	8.94	-0.394209
IGK_HUMAN	Immunoglobulin kappa light chain (Immunoglobulin kappa light chain EU)	44.9	23.379	6.9	-0.454206
IGLC3_HUMAN	Immunoglobulin lambda constant 3 (Ig lambda chain C region DOT) (Ig lambda chain C region NEWM) (Ig lambda-3 chain C regions)	74.5	11.265	6.91	-0.438679
OSTP_HUMAN	Osteopontin (Bone sialoprotein 1) (Nephropontin) (Secreted phosphoprotein 1) (SPP-1) (Urinary stone protein) (Uropontin)	27.1	35.422	4.35	-1.10032
THIO_HUMAN	Thioredoxin (Trx) (ATL-derived factor) (ADF) (Surface-associated sulphydryl protein) (SASP)	21	11.737	4.82	-0.0961905
CO7_HUMAN	Complement component C7	12.6	93.517	6.09	-0.486477
CMGA_HUMAN	Chromogranin-A (CgA) (Pituitary secretory protein I) (SP-I) [Cleaved into: Vasostatin-1 (Vasostatin I); Vasostatin-2 (Vasostatin II); EA-92; ES-43; Pancreastatin; SS-18; WA-8; WE-14; LF-19; Catestatin (SL21); AL-11; GV-19; GR-44; ER-37; GE-25; Serpinin-RRG; Serpinin; p-Glu serpinin precursor]	37	50.688	4.57	-1.13195
CLUS_HUMAN	Clusterin (Aging-associated gene 4 protein) (Apolipoprotein J) (Apo-J) (Complement cytolysis inhibitor) (CLI) (Complement-associated protein SP-40,40) (Ku70-binding protein 1) (NA1/NA2) (Testosterone-repressed prostate message 2) (TRPM-2) [Cleaved into: Clusterin beta chain (ApoJalpha) (Complement cytolysis inhibitor a chain); Clusterin alpha chain (ApoJbeta) (Complement cytolysis inhibitor b cha…	17.6	52.494	5.89	-0.664588
CO6A1_HUMAN	Collagen alpha-1(VI) chain	4.2	108.53	5.2	-0.525195
PIP_HUMAN	Prolactin-inducible protein (Gross cystic disease fluid protein 15) (GCDFP-15) (Prolactin-induced protein) (Secretory actin-binding protein) (SABP) (gp17)	31.5	16.572	5.4	0.175342
LAMP2_HUMAN	Lysosome-associated membrane glycoprotein 2 (LAMP-2) (Lysosome-associated membrane protein 2) (CD107 antigen-like family member B) (LGP-96) (CD antigen CD107b)	2.9	44.96	5.13	-0.0439024
SCG2_HUMAN	Secretogranin-2 (Chromogranin-C) (Secretogranin II) (SgII) [Cleaved into: Secretoneurin (SN); Manserin]	5.2	70.94	4.66	-1.03241
NCAM1_HUMAN	Neural cell adhesion molecule 1 (N-CAM-1) (NCAM-1) (CD antigen CD56)	21.9	94.573	4.79	-0.410606
K1C10_HUMAN	Keratin, type I cytoskeletal 10 (Cytokeratin-10) (CK-10) (Keratin-10) (K10)	55.7	58.826	5.13	-0.62363
K2C5_HUMAN	Keratin, type II cytoskeletal 5 (58 kDa cytokeratin) (Cytokeratin-5) (CK-5) (Keratin-5) (K5) (Type-II keratin Kb5)	18	62.378	7.58	-0.427966
CO6_HUMAN	Complement component C6	10.9	104.79	6.17	-0.594218
CD59_HUMAN	CD59 glycoprotein (1F5 antigen) (20 kDa homologous restriction factor) (HRF-20) (HRF20) (MAC-inhibitory protein) (MAC-IP) (MEM43 antigen) (Membrane attack complex inhibition factor) (MACIF) (Membrane inhibitor of reactive lysis) (MIRL) (Protectin) (CD antigen CD59)	25	14.177	5.18	0.0664062
KPYM_HUMAN	Pyruvate kinase PKM (EC 2.7.1.40) (Cytosolic thyroid hormone-binding protein) (CTHBP) (Opa-interacting protein 3) (OIP-3) (Pyruvate kinase 2/3) (Pyruvate kinase muscle isozyme) (Thyroid hormone-binding protein 1) (THBP1) (Tumor M2-PK) (p58)	30.1	57.936	7.95	-0.12806
TIMP2_HUMAN	Metalloproteinase inhibitor 2 (CSC-21K) (Tissue inhibitor of metalloproteinases 2) (TIMP-2)	26.4	24.399	6.48	-0.197273
CD44_HUMAN	CD44 antigen (CDw44) (Epican) (Extracellular matrix receptor III) (ECMR-III) (GP90 lymphocyte homing/adhesion receptor) (HUTCH-I) (Heparan sulfate proteoglycan) (Hermes antigen) (Hyaluronate receptor) (Phagocytic glycoprotein 1) (PGP-1) (Phagocytic glycoprotein I) (PGP-I) (CD antigen CD44)	4.2	81.537	5.1	-0.762129
H13_HUMAN	Histone H1.3 (Histone H1c) (Histone H1s-2)	9	22.35	11.02	-0.768778
AATC_HUMAN	Aspartate aminotransferase, cytoplasmic (cAspAT) (EC 2.6.1.1) (EC 2.6.1.3) (Cysteine aminotransferase, cytoplasmic) (Cysteine transaminase, cytoplasmic) (cCAT) (Glutamate oxaloacetate transaminase 1) (Transaminase A)	17.9	46.247	6.57	-0.276513
IBP2_HUMAN	Insulin-like growth factor-binding protein 2 (IBP-2) (IGF-binding protein 2) (IGFBP-2)	31.1	34.814	6.89	-0.439692
CADH2_HUMAN	Cadherin-2 (CDw325) (Neural cadherin) (N-cadherin) (CD antigen CD325)	5.3	99.808	4.43	-0.346026
A1AG2_HUMAN	Alpha-1-acid glycoprotein 2 (AGP 2) (Orosomucoid-2) (OMD 2)	43.8	23.602	5.12	-0.582587
ITIH2_HUMAN	Inter-alpha-trypsin inhibitor heavy chain H2 (ITI heavy chain H2) (ITI-HC2) (Inter-alpha-inhibitor heavy chain 2) (Inter-alpha-trypsin inhibitor complex component II) (Serum-derived hyaluronan-associated protein) (SHAP)	2.6	106.46	5.75	-0.292706
ITIH1_HUMAN	Inter-alpha-trypsin inhibitor heavy chain H1 (ITI heavy chain H1) (ITI-HC1) (Inter-alpha-inhibitor heavy chain 1) (Inter-alpha-trypsin inhibitor complex component III) (Serum-derived hyaluronan-associated protein) (SHAP)	9.7	101.39	6.33	-0.281559
MIME_HUMAN	Mimecan (Osteoglycin) (Osteoinductive factor) (OIF)	3.7	33.922	5.22	-0.268121
GPX3_HUMAN	Glutathione peroxidase 3 (GPx-3) (GSHPx-3) (EC 1.11.1.9) (Extracellular glutathione peroxidase) (Plasma glutathione peroxidase) (GPx-P) (GSHPx-P)	11.5	25.552	7.85	-0.221778
HV102_HUMAN	Immunoglobulin heavy variable 1-2 (Ig heavy chain V-I region ND) (Ig heavy chain V-I region V35)	20.5	13.085	9.23	-0.277778
FBLN1_HUMAN	Fibulin-1 (FIBL-1)	12.1	77.213	5.03	-0.265718
PPIB_HUMAN	Peptidyl-prolyl cis-trans isomerase B (PPIase B) (EC 5.2.1.8) (CYP-S1) (Cyclophilin B) (Rotamase B) (S-cyclophilin) (SCYLP)	6	23.742	9.25	-0.197685
PTPRG_HUMAN	Receptor-type tyrosine-protein phosphatase gamma (Protein-tyrosine phosphatase gamma) (R-PTP-gamma) (EC 3.1.3.48)	1.9	162	5.93	-0.488581
OMGP_HUMAN	Oligodendrocyte-myelin glycoprotein	5.9	49.607	7.8	-0.170909
IBP6_HUMAN	Insulin-like growth factor-binding protein 6 (IBP-6) (IGF-binding protein 6) (IGFBP-6)	20.8	25.322	7.92	-0.68875
ZA2G_HUMAN	Zinc-alpha-2-glycoprotein (Zn-alpha-2-GP) (Zn-alpha-2-glycoprotein)	41.9	34.258	5.58	-0.575839
KAIN_HUMAN	Kallistatin (Kallikrein inhibitor) (Peptidase inhibitor 4) (PI-4) (Serpin A4)	3	48.541	7.88	-0.0686183
PEBP1_HUMAN	Phosphatidylethanolamine-binding protein 1 (PEBP-1) (HCNPpp) (Neuropolypeptide h3) (Prostatic-binding protein) (Raf kinase inhibitor protein) (RKIP) [Cleaved into: Hippocampal cholinergic neurostimulating peptide (HCNP)]	57.8	21.057	7.43	-0.652406
K1C9_HUMAN	Keratin, type I cytoskeletal 9 (Cytokeratin-9) (CK-9) (Keratin-9) (K9)	36	62.064	5.14	-0.700642
ALS_HUMAN	Insulin-like growth factor-binding protein complex acid labile subunit (ALS)	4.6	66.034	6.13	0.018843
K22E_HUMAN	Keratin, type II cytoskeletal 2 epidermal (Cytokeratin-2e) (CK-2e) (Epithelial keratin-2e) (Keratin-2 epidermis) (Keratin-2e) (K2e) (Type-II keratin Kb2)	51.3	65.432	8.07	-0.470892
CH3L1_HUMAN	Chitinase-3-like protein 1 (39 kDa synovial protein) (Cartilage glycoprotein 39) (CGP-39) (GP-39) (hCGP-39) (YKL-40)	34.5	42.625	8.65	-0.217755
PEDF_HUMAN	Pigment epithelium-derived factor (PEDF) (Cell proliferation-inducing gene 35 protein) (EPC-1) (Serpin F1)	37.3	46.312	5.9	-0.163876
SRBP1_HUMAN	Sterol regulatory element-binding protein 1 (SREBP-1) (Class D basic helix-loop-helix protein 1) (bHLHd1) (Sterol regulatory element-binding transcription factor 1) [Cleaved into: Processed sterol regulatory element-binding protein 1]	2.4	121.67	8.43	-0.103051
FHR2_HUMAN	Complement factor H-related protein 2 (FHR-2) (DDESK59) (H factor-like 3) (H factor-like protein 2)	14.8	30.65	5.8	-0.444444
COIA1_HUMAN	Collagen alpha-1(XVIII) chain [Cleaved into: Endostatin; Non-collagenous domain 1 (NC1)]	3.5	178.19	5.62	-0.466762
MDHC_HUMAN	Malate dehydrogenase, cytoplasmic (EC 1.1.1.37) (Cytosolic malate dehydrogenase) (Diiodophenylpyruvate reductase) (EC 1.1.1.96)	12	36.426	6.89	-0.0434132
PTGDS_HUMAN	Prostaglandin-H2 D-isomerase (EC 5.3.99.2) (Beta-trace protein) (Cerebrin-28) (Glutathione-independent PGD synthase) (Lipocalin-type prostaglandin-D synthase) (Prostaglandin-D2 synthase) (PGD2 synthase) (PGDS) (PGDS2)	57.9	21.029	8.37	-0.324737
MUC18_HUMAN	Cell surface glycoprotein MUC18 (Cell surface glycoprotein P1H12) (Melanoma cell adhesion molecule) (Melanoma-associated antigen A32) (Melanoma-associated antigen MUC18) (S-endo 1 endothelial-associated antigen) (CD antigen CD146)	20.1	71.607	5.46	-0.416254
BTD_HUMAN	Biotinidase (Biotinase) (EC 3.5.1.12)	12.3	61.132	5.38	-0.0316759
AFAM_HUMAN	Afamin (Alpha-albumin) (Alpha-Alb)	37.2	69.068	5.58	-0.388147
NOV_HUMAN	Protein NOV homolog (NovH) (CCN family member 3) (Insulin-like growth factor-binding protein 9) (IBP-9) (IGF-binding protein 9) (IGFBP-9) (Nephroblastoma-overexpressed gene protein homolog)	8.7	39.162	7.92	-0.370028
SEPP1_HUMAN	Selenoprotein P (SeP)	5.5	43.173	7.95	-0.642588
DNA2_HUMAN	DNA replication ATP-dependent helicase/nuclease DNA2 (hDNA2) (DNA replication ATP-dependent helicase-like homolog) [Includes: DNA replication nuclease DNA2 (EC 3.1.-.-); DNA replication ATP-dependent helicase DNA2 (EC 3.6.4.12)]	0.8	120.41	7.95	-0.185849
APLP1_HUMAN	Amyloid-like protein 1 (APLP) (APLP-1) [Cleaved into: C30]	19.7	72.176	5.37	-0.628923
LUM_HUMAN	Lumican (Keratan sulfate proteoglycan lumican) (KSPG lumican)	14.8	38.429	6.17	-0.276331
CA2D1_HUMAN	Voltage-dependent calcium channel subunit alpha-2/delta-1 (Voltage-gated calcium channel subunit alpha-2/delta-1) [Cleaved into: Voltage-dependent calcium channel subunit alpha-2-1; Voltage-dependent calcium channel subunit delta-1]	14.5	124.57	5.14	-0.33282
EPHA4_HUMAN	Ephrin type-A receptor 4 (EC 2.7.10.1) (EPH-like kinase 8) (EK8) (hEK8) (Tyrosine-protein kinase TYRO1) (Tyrosine-protein kinase receptor SEK)	8.2	109.86	6.32	-0.284584
CAD13_HUMAN	Cadherin-13 (Heart cadherin) (H-cadherin) (P105) (Truncated cadherin) (T-cad) (T-cadherin)	7.3	78.286	4.59	-0.184151
TPIS_HUMAN	Triosephosphate isomerase (TIM) (EC 5.3.1.1) (Triose-phosphate isomerase)	24.5	30.791	5.65	-0.166783
ACTG_HUMAN	Actin, cytoplasmic 2 (Gamma-actin) [Cleaved into: Actin, cytoplasmic 2, N-terminally processed]	17.3	41.792	5.31	-0.198933
LYSC_HUMAN	Lysozyme C (EC 3.2.1.17) (1,4-beta-N-acetylmuramidase C)	27	16.537	9.28	-0.194595
B2MG_HUMAN	Beta-2-microglobulin [Cleaved into: Beta-2-microglobulin form pI 5.3]	26.9	13.714	6.07	-0.376471
NPC2_HUMAN	NPC intracellular cholesterol transporter 2 (Epididymal secretory protein E1) (Human epididymis-specific protein 1) (He1) (Niemann-Pick disease type C2 protein)	67.5	16.57	6.95	-0.00993377
H4_HUMAN	Histone H4	9.7	11.367	11.36	-0.521359
PPIA_HUMAN	Peptidyl-prolyl cis-trans isomerase A (PPIase A) (EC 5.2.1.8) (Cyclophilin A) (Cyclosporin A-binding protein) (Rotamase A) [Cleaved into: Peptidyl-prolyl cis-trans isomerase A, N-terminally processed]	13.9	18.012	7.68	-0.316364
HBB_HUMAN	Hemoglobin subunit beta (Beta-globin) (Hemoglobin beta chain) [Cleaved into: LVV-hemorphin-7; Spinorphin]	93.2	15.998	6.81	0.0136054
HBA_HUMAN	Hemoglobin subunit alpha (Alpha-globin) (Hemoglobin alpha chain)	62.7	15.257	8.73	0.0478873
SHPS1_HUMAN	Tyrosine-protein phosphatase non-receptor type substrate 1 (SHP substrate 1) (SHPS-1) (Brain Ig-like molecule with tyrosine-based activation motifs) (Bit) (CD172 antigen-like family member A) (Inhibitory receptor SHPS-1) (Macrophage fusion receptor) (MyD-1 antigen) (Signal-regulatory protein alpha-1) (Sirp-alpha-1) (Signal-regulatory protein alpha-2) (Sirp-alpha-2) (Signal-regulatory protein alph…	32.9	54.966	6.54	-0.435913
LV321_HUMAN	Immunoglobulin lambda variable 3-21 (Ig lambda chain V-III region LOI) (Ig lambda chain V-V region DEL) (Ig lambda chain V-VII region MOT)	41.9	12.446	4.78	-0.275214
PGBM_HUMAN	Basement membrane-specific heparan sulfate proteoglycan core protein (HSPG) (Perlecan) (PLC) [Cleaved into: Endorepellin; LG3 peptide]	1.4	468.83	6.03	-0.294352
REEP5_HUMAN	Receptor expression-enhancing protein 5 (Polyposis locus protein 1) (Protein TB2)	5.8	21.493	8.25	0.104762
CNTN2_HUMAN	Contactin-2 (Axonal glycoprotein TAG-1) (Axonin-1) (Transient axonal glycoprotein 1) (TAX-1)	17.4	113.39	7.26	-0.314423
FHR1_HUMAN	Complement factor H-related protein 1 (FHR-1) (H factor-like protein 1) (H-factor-like 1) (H36)	11.2	37.65	7.1	-0.576667
LG3BP_HUMAN	Galectin-3-binding protein (Basement membrane autoantigen p105) (Lectin galactoside-binding soluble 3-binding protein) (Mac-2-binding protein) (MAC2BP) (Mac-2 BP) (Tumor-associated antigen 90K)	16.4	65.33	5.07	-0.13453
FBLN3_HUMAN	EGF-containing fibulin-like extracellular matrix protein 1 (Extracellular protein S1-5) (Fibrillin-like protein) (Fibulin-3) (FIBL-3)	5.3	54.64	4.85	-0.346247
FSTL1_HUMAN	Follistatin-related protein 1 (Follistatin-like protein 1)	3.9	34.985	5.15	-0.617208
CNTN1_HUMAN	Contactin-1 (Glycoprotein gp135) (Neural cell surface protein F3)	33.9	113.32	5.58	-0.307171
LMAN2_HUMAN	Vesicular integral-membrane protein VIP36 (Glycoprotein GP36b) (Lectin mannose-binding 2) (Vesicular integral-membrane protein 36) (VIP36)	28.1	40.228	6.06	-0.364326
SBP1_HUMAN	Methanethiol oxidase (MTO) (EC 1.8.3.4) (56 kDa selenium-binding protein) (SBP56) (SP56) (Selenium-binding protein 1)	9.7	52.39	5.94	-0.254449
LSAMP_HUMAN	Limbic system-associated membrane protein (LSAMP) (IgLON family member 3)	19.8	37.393	5.53	-0.278107
CD166_HUMAN	CD166 antigen (Activated leukocyte cell adhesion molecule) (CD antigen CD166)	22	65.102	5.71	-0.327616
ENPP2_HUMAN	Ectonucleotide pyrophosphatase/phosphodiesterase family member 2 (E-NPP 2) (EC 3.1.4.39) (Autotaxin) (Extracellular lysophospholipase D) (LysoPLD)	37.9	98.993	6.61	-0.495481
DAG1_HUMAN	Dystroglycan (Dystrophin-associated glycoprotein 1) [Cleaved into: Alpha-dystroglycan (Alpha-DG); Beta-dystroglycan (Beta-DG)]	7.6	97.44	9.31	-0.373966
WFDC2_HUMAN	WAP four-disulfide core domain protein 2 (Epididymal secretory protein E4) (Major epididymis-specific protein E4) (Putative protease inhibitor WAP5)	11.3	12.993	4.5	0.0604839
SPRL1_HUMAN	SPARC-like protein 1 (High endothelial venule protein) (Hevin) (MAST 9)	38.4	75.207	4.7	-1.12861
ITIH4_HUMAN	Inter-alpha-trypsin inhibitor heavy chain H4 (ITI heavy chain H4) (ITI-HC4) (Inter-alpha-inhibitor heavy chain 4) (Inter-alpha-trypsin inhibitor family heavy chain-related protein) (IHRP) (Plasma kallikrein sensitive glycoprotein 120) (Gp120) (PK-120) [Cleaved into: 70 kDa inter-alpha-trypsin inhibitor heavy chain H4; 35 kDa inter-alpha-trypsin inhibitor heavy chain H4]	21.1	103.36	5.92	-0.315484
OPCM_HUMAN	Opioid-binding protein/cell adhesion molecule (OBCAM) (OPCML) (Opioid-binding cell adhesion molecule) (IgLON family member 1)	24.9	38.007	5.36	-0.0315942
K2C72_HUMAN	Keratin, type II cytoskeletal 72 (Cytokeratin-72) (CK-72) (Keratin-72) (K72) (Type II inner root sheath-specific keratin-K6irs2) (Type-II keratin Kb35)	2.3	55.877	6.53	-0.394912
PCOC1_HUMAN	Procollagen C-endopeptidase enhancer 1 (Procollagen COOH-terminal proteinase enhancer 1) (PCPE-1) (Procollagen C-proteinase enhancer 1) (Type 1 procollagen C-proteinase enhancer protein) (Type I procollagen COOH-terminal proteinase enhancer)	15.1	47.972	7.55	-0.285523
BGH3_HUMAN	Transforming growth factor-beta-induced protein ig-h3 (Beta ig-h3) (Kerato-epithelin) (RGD-containing collagen-associated protein) (RGD-CAP)	10.1	74.68	7.37	-0.0850659
NPTX1_HUMAN	Neuronal pentraxin-1 (NP1) (Neuronal pentraxin I) (NP-I)	9.7	47.122	5.84	-0.390741
IBP7_HUMAN	Insulin-like growth factor-binding protein 7 (IBP-7) (IGF-binding protein 7) (IGFBP-7) (IGFBP-rP1) (MAC25 protein) (PGI2-stimulating factor) (Prostacyclin-stimulating factor) (Tumor-derived adhesion factor) (TAF)	41.5	29.13	8.06	-0.225177
ECM1_HUMAN	Extracellular matrix protein 1 (Secretory component p85)	23	60.673	6.19	-0.744074
NTRK2_HUMAN	BDNF/NT-3 growth factors receptor (EC 2.7.10.1) (GP145-TrkB) (Trk-B) (Neurotrophic tyrosine kinase receptor type 2) (TrkB tyrosine kinase) (Tropomyosin-related kinase B)	1.8	91.998	5.86	-0.228589
CDKL4_HUMAN	Cyclin-dependent kinase-like 4 (EC 2.7.11.22)	7.1	43.384	9	-0.308179
STXB5_HUMAN	Syntaxin-binding protein 5 (Lethal(2) giant larvae protein homolog 3) (Tomosyn-1)	0.7	127.57	6.96	-0.322589
CCD18_HUMAN	Coiled-coil domain-containing protein 18 (Sarcoma antigen NY-SAR-24)	0.9	168.96	5.52	-0.937345
VASN_HUMAN	Vasorin (Protein slit-like 2)	4.3	71.712	6.95	-0.0616642
PI16_HUMAN	Peptidase inhibitor 16 (PI-16) (Cysteine-rich secretory protein 9) (CRISP-9) (PSP94-binding protein)	25.9	49.471	5.19	-0.271058
SE6L2_HUMAN	Seizure 6-like protein 2	4.7	97.559	4.76	-0.250769
NEGR1_HUMAN	Neuronal growth regulator 1 (IgLON family member 4)	16.4	38.719	6.12	-0.0700565
MEGF8_HUMAN	Multiple epidermal growth factor-like domains protein 8 (Multiple EGF-like domains protein 8) (Epidermal growth factor-like protein 4) (EGF-like protein 4)	3.9	303.1	6.41	-0.242179
C163A_HUMAN	Scavenger receptor cysteine-rich type 1 protein M130 (Hemoglobin scavenger receptor) (CD antigen CD163) [Cleaved into: Soluble CD163 (sCD163)]	1.6	125.45	5.55	-0.327336
CADM3_HUMAN	Cell adhesion molecule 3 (Brain immunoglobulin receptor) (Immunoglobulin superfamily member 4B) (IgSF4B) (Nectin-like protein 1) (NECL-1) (Synaptic cell adhesion molecule 3) (SynCAM3) (TSLC1-like protein 1) (TSLL1)	11.8	43.299	5.72	-0.288442
CADM2_HUMAN	Cell adhesion molecule 2 (Immunoglobulin superfamily member 4D) (IgSF4D) (Nectin-like protein 3) (NECL-3) (Synaptic cell adhesion molecule 2) (SynCAM 2)	4.8	47.553	4.97	-0.187356
CADM4_HUMAN	Cell adhesion molecule 4 (Immunoglobulin superfamily member 4C) (IgSF4C) (Nectin-like protein 4) (NECL-4) (TSLC1-like protein 2)	25	42.785	5.59	-0.243299
VTM2A_HUMAN	V-set and transmembrane domain-containing protein 2A	18.2	25.833	8.41	-0.265678
C99L2_HUMAN	CD99 antigen-like protein 2 (MIC2-like protein 1) (CD antigen CD99)	19.8	27.986	4.78	-0.651908
WFKN2_HUMAN	WAP, Kazal, immunoglobulin, Kunitz and NTR domain-containing protein 2 (Growth and differentiation factor-associated serum protein 1) (GASP-1) (hGASP-1) (WAP, follistatin, immunoglobulin, Kunitz and NTR domain-containing-related protein) (WFIKKN-related protein)	2.1	63.941	5.55	-0.316667
SCG3_HUMAN	Secretogranin-3 (Secretogranin III) (SgIII)	22.4	53.005	4.94	-0.882479
FAM3C_HUMAN	Protein FAM3C (Interleukin-like EMT inducer)	58.6	24.68	7.75	-0.0881057
NRCAM_HUMAN	Neuronal cell adhesion molecule (Nr-CAM) (Neuronal surface protein Bravo) (hBravo) (NgCAM-related cell adhesion molecule) (Ng-CAM-related)	26.3	143.89	5.28	-0.379601
NEO1_HUMAN	Neogenin (Immunoglobulin superfamily DCC subclass member 2)	6.6	160.01	5.95	-0.398152
KLK6_HUMAN	Kallikrein-6 (EC 3.4.21.-) (Neurosin) (Protease M) (SP59) (Serine protease 18) (Serine protease 9) (Zyme)	43	26.855	6.91	-0.301639
IGSF8_HUMAN	Immunoglobulin superfamily member 8 (IgSF8) (CD81 partner 3) (Glu-Trp-Ile EWI motif-containing protein 2) (EWI-2) (Keratinocytes-associated transmembrane protein 4) (KCT-4) (LIR-D1) (Prostaglandin regulatory-like protein) (PGRL) (CD antigen CD316)	4.2	65.033	8.04	-0.0752039
P3IP1_HUMAN	Phosphoinositide-3-kinase-interacting protein 1 (Kringle domain-containing protein HGFL)	18.3	28.248	4.98	-0.238023
PGCB_HUMAN	Brevican core protein (Brain-enriched hyaluronan-binding protein) (BEHAB) (Chondroitin sulfate proteoglycan 7)	5.4	99.117	4.57	-0.474753
CNDP1_HUMAN	Beta-Ala-His dipeptidase (EC 3.4.13.20) (CNDP dipeptidase 1) (Carnosine dipeptidase 1) (Glutamate carboxypeptidase-like protein 2) (Serum carnosinase)	34.5	56.705	5.08	-0.0885602
PGRP2_HUMAN	N-acetylmuramoyl-L-alanine amidase (EC 3.5.1.28) (Peptidoglycan recognition protein 2) (Peptidoglycan recognition protein long) (PGRP-L)	13.9	62.216	7.64	-0.128993
PEBP4_HUMAN	Phosphatidylethanolamine-binding protein 4 (PEBP-4) (hPEBP4) (Protein cousin-of-RKIP 1)	25.1	25.733	5.89	-0.451101
YMEL1_HUMAN	ATP-dependent zinc metalloprotease YME1L1 (EC 3.4.24.-) (ATP-dependent metalloprotease FtsH1) (Meg-4) (Presenilin-associated metalloprotease) (PAMP) (YME1-like protein 1)	1.3	86.454	8.86	-0.302717
NELL2_HUMAN	Protein kinase C-binding protein NELL2 (NEL-like protein 2) (Nel-related protein 2)	17.6	91.346	5.4	-0.377206
CADM1_HUMAN	Cell adhesion molecule 1 (Immunoglobulin superfamily member 4) (IgSF4) (Nectin-like protein 2) (NECL-2) (Spermatogenic immunoglobulin superfamily) (SgIgSF) (Synaptic cell adhesion molecule) (SynCAM) (Tumor suppressor in lung cancer 1) (TSLC-1)	16.5	48.509	4.89	-0.143439
CRAC1_HUMAN	Cartilage acidic protein 1 (68 kDa chondrocyte-expressed protein) (CEP-68) (ASPIC)	21.9	71.42	4.97	-0.307262
NPDC1_HUMAN	Neural proliferation differentiation and control protein 1 (NPDC-1)	4.3	34.516	5.86	-0.398769
NTRI_HUMAN	Neurotrimin (hNT) (IgLON family member 2)	28.5	37.971	5.8	-0.0840116
DKK3_HUMAN	Dickkopf-related protein 3 (Dickkopf-3) (Dkk-3) (hDkk-3)	37.1	38.39	4.55	-0.333429
PCSK1_HUMAN	ProSAAS (Proprotein convertase subtilisin/kexin type 1 inhibitor) (Proprotein convertase 1 inhibitor) (pro-SAAS) [Cleaved into: KEP; Big SAAS (b-SAAS); Little SAAS (l-SAAS) (N-proSAAS); Big PEN-LEN (b-PEN-LEN) (SAAS CT(1-49)); PEN; Little LEN (l-LEN); Big LEN (b-LEN) (SAAS CT(25-40))]	29.2	27.372	5.61	-0.221923
ATS1_HUMAN	A disintegrin and metalloproteinase with thrombospondin motifs 1 (ADAM-TS 1) (ADAM-TS1) (ADAMTS-1) (EC 3.4.24.-) (METH-1)	3.1	105.36	7.98	-0.479835
EPCR_HUMAN	Endothelial protein C receptor (Activated protein C receptor) (APC receptor) (Endothelial cell protein C receptor) (CD antigen CD201)	5.5	26.671	6.69	0.0163866
NRX3A_HUMAN	Neurexin-3 (Neurexin III-alpha) (Neurexin-3-alpha)	0.9	180.6	5.28	-0.298052
CBPQ_HUMAN	Carboxypeptidase Q (EC 3.4.17.-) (Lysosomal dipeptidase) (Plasma glutamate carboxypeptidase)	6.1	51.887	5.52	-0.0213983
FCGBP_HUMAN	IgGFc-binding protein (Fcgamma-binding protein antigen) (FcgammaBP)	10.4	572.01	5.15	-0.110213
